# Supplementary material for: Molten Sn solvent expands liquid metal catalysis
Source: Nat Commun. 2025 Jan 21;16:907. doi: 10.1038/s41467-025-56222-0 (PMC11751482; doi:10.1038/s41467-025-56222-0)
Supplement: Supplementary file 5 — Source Data [file 41467_2025_56222_MOESM5_ESM.zip]

Archive with 8 entries (4 files):
- Source Data/SD_Fig.1_b, c, d and e/
- Source Data/SD_Fig.1_b, c, d and e/SD_Figure 1.xlsx
- Source Data/SD_Fig.2_c, d and e/
- Source Data/SD_Fig.2_c, d and e/SD_Figure 2.xlsx
- Source Data/SD_Fig.3_b/
- Source Data/SD_Fig.3_b/SD_Figure 3.xlsx
- Source Data/SD_Fig.4_b, c and d/
- Source Data/SD_Fig.4_b, c and d/SD_Figure 4.xlsx
