# Supplementary material for: Molten Sn solvent expands liquid metal catalysis
Source: Nat Commun. 2025 Jan 21;16:907. doi: 10.1038/s41467-025-56222-0 (PMC11751482; doi:10.1038/s41467-025-56222-0)
Supplement: Supplementary file 5 — Source Data [file 41467_2025_56222_MOESM5_ESM.zip › Source Data/SD_Fig.1_b, c, d and e/SD_Figure 1.xlsx]

## Sheet: Fig. 1b
r	Sn - Sn	Sn - In	Sn - Cu	In - In	In - Cu	Cu - Cu
0.05	0	0	0	0	0	0
0.15	0	0	0	0	0	0
0.25	0	0	0	0	0	0
0.35	0	0	0	0	0	0
0.45	0	0	0	0	0	0
0.55	0	0	0	0	0	0
0.65	0	0	0	0	0	0
0.75	0	0	0	0	0	0
0.85	0	0	0	0	0	0
0.95	0	0	0	0	0	0
1.05	0	0	0	0	0	0
1.15	0	0	0	0	0	0
1.25	0	0	0	0	0	0
1.35	0	0	0	0	0	0
1.45	0	0	0	0	0	0
1.55	0	0	0	0	0	0
1.65	0	0	0	0	0	0
1.75	0	0	0	0	0	0
1.85	0	0	0	0	0	0
1.95	0	0	0	0	0	0
2.05	0	0	0	0	0	0
2.15	0	0	0	0	0	0
2.25	0	0	0	0	0	0
2.35	0	0	0.00855	0	0.00268	0
2.45	0	0	0.10594	0	0.05903	0
2.55	5.34687e-06	3.23523e-05	0.4201	0.000335655	0.2722	0
2.65	0.00119	0.00125	0.77525	0.00141	0.49819	0
2.75	0.02264	0.02058	0.84701	0.02464	0.5605	0
2.85	0.14502	0.10958	0.71584	0.09942	0.51399	0
2.95	0.41407	0.30518	0.49346	0.31572	0.42484	0
3.05	0.68496	0.52391	0.34302	0.50462	0.27816	0
3.15	0.80466	0.6575	0.23344	0.67359	0.20333	0
3.25	0.7636	0.68557	0.1703	0.78772	0.15533	0
3.35	0.66187	0.64807	0.12841	0.65735	0.12522	0
3.45	0.5521	0.57443	0.12612	0.61385	0.0957	0
3.55	0.46708	0.5066	0.12195	0.5776	0.08735	0
3.65	0.39874	0.4338	0.1421	0.50603	0.10614	0
3.75	0.3511	0.37763	0.14489	0.4861	0.0957	0
3.85	0.32416	0.33805	0.17425	0.40151	0.10882	0
3.95	0.306	0.30891	0.19418	0.35143	0.13953	0
4.05	0.2969	0.2859	0.22489	0.33304	0.21675	0
4.15	0.29769	0.26495	0.28226	0.33297	0.23493	0
4.25	0.30019	0.26389	0.31147	0.28772	0.22539	0
4.35	0.30911	0.26479	0.39936	0.28417	0.29426	0
4.45	0.32306	0.27123	0.46335	0.26456	0.36224	0
4.55	0.34124	0.27845	0.54156	0.25409	0.37893	0
4.65	0.36257	0.2881	0.60727	0.28497	0.40725	0
4.75	0.38693	0.30334	0.66874	0.29806	0.57212	0
4.85	0.41631	0.32618	0.69839	0.32874	0.6234	0
4.95	0.45035	0.36378	0.71963	0.31558	0.57332	0
5.05	0.48941	0.40215	0.73474	0.38198	0.61356	0
5.15	0.52631	0.44737	0.7568	0.43642	0.68542	0
5.25	0.56745	0.50781	0.77478	0.41688	0.61714	0
5.35	0.6113	0.57469	0.78042	0.46851	0.62788	0
5.45	0.66334	0.63954	0.8293	0.54537	0.66156	0
5.55	0.72193	0.70199	0.85428	0.59606	0.64755	0
5.65	0.77719	0.77505	0.85447	0.64164	0.70629	0.24048
5.75	0.84286	0.84984	0.90679	0.65694	0.78112	0.11022
5.85	0.92254	0.92715	0.88696	0.71468	0.7677	0.09018
5.95	1.0007	0.99956	0.91359	0.76503	0.67647	0.13026
6.05	1.07092	1.03958	0.9062	0.8282	0.63414	0.4008
6.15	1.12088	1.07082	0.89865	0.87579	0.67289	0.3006
6.25	1.14981	1.09358	0.92563	0.89821	0.57868	0.56112
6.35	1.1542	1.08968	0.92425	0.90667	0.57033	0.54108
6.45	1.15009	1.06846	0.92321	0.95326	0.54142	0.68136
6.55	1.13326	1.05218	0.95806	0.98569	0.51041	0.52104
6.65	1.10554	1.02821	0.9626	0.96011	0.57093	0.2004
6.75	1.08119	1.01607	1.02449	0.9877	0.55274	0.29058
6.85	1.05202	0.97528	1.01784	0.97528	0.55513	0.28056
6.95	1.02926	0.95483	1.08619	0.94876	0.74474	0.32064
7.05	1.01813	0.94972	1.10568	0.9295	0.64397	0.68136
7.15	1.00467	0.93875	1.16365	0.92742	0.62579	0.91182
7.25	1.0084	0.93637	1.19128	0.99065	0.768	1.40281
7.35	1.01672	0.94903	1.22804	0.91701	0.76412	1.71343
7.45	1.02443	0.97691	1.24258	0.94809	0.78529	1.68337
7.55	1.04666	0.99664	1.28008	0.97494	0.77188	1.54309
7.65	1.07178	1.01155	1.31637	0.99206	0.93585	0.98196
7.75	1.10977	1.06428	1.35607	1.05631	0.93973	1.32265
7.85	1.15252	1.11692	1.37938	1.08907	1.06643	1.39279
7.95	1.20267	1.17688	1.46092	1.11847	1.15438	1.34269
8.05	1.26382	1.22859	1.46994	1.12941	1.25038	1.93387
8.15	1.33356	1.31022	1.48398	1.23145	1.29451	2.13427
8.25	1.4081	1.36442	1.57441	1.33859	1.13858	2.90581
8.35	1.489	1.42834	1.60609	1.38941	1.18301	3.22645
8.45	1.57025	1.49537	1.67948	1.44406	1.29987	3.76754
8.55	1.64173	1.56449	1.71818	1.49803	1.26708	3.54709
8.65	1.70576	1.66568	1.75941	1.49152	1.25247	4.6493
8.75	1.77593	1.71253	1.815	1.5851	1.16422	4.80962
8.85	1.82967	1.73936	1.82525	1.59309	1.21222	3.63727
8.95	1.83599	1.74758	1.84671	1.56274	1.3756	3.26653
9.05	1.81271	1.72904	1.76283	1.59685	1.55389	2.78557
9.15	1.78001	1.71088	1.71003	1.48011	1.56671	2.68537
9.25	1.72663	1.67332	1.67697	1.42002	1.7274	2.95591
9.35	1.66354	1.63692	1.56586	1.40002	1.65346	3.68737
9.45	1.60985	1.59528	1.5788	1.35041	1.56432	3.56713
9.55	1.53954	1.55663	1.45064	1.44929	1.58221	3.22645
9.65	1.47904	1.50558	1.39129	1.42633	1.56909	3.31663
9.75	1.41898	1.46205	1.3536	1.3153	1.56999	3.09619
9.85	1.38059	1.42862	1.31844	1.25139	1.60368	3.31663
9.95	1.34339	1.39937	1.31314	1.2044	1.59473	3.53707
10.05	1.31448	1.37239	1.29105	1.17137	1.52676	3.49699
10.15	1.28698	1.34486	1.22519	1.17943	1.66271	2.94589
10.25	1.27448	1.31085	1.2146	1.24649	1.64392	2.23447
10.35	1.26965	1.28644	1.25025	1.18701	1.65883	1.74349
10.45	1.2591	1.28771	1.26338	1.28952	1.58996	1.26253
10.55	1.25491	1.26257	1.2819	1.30865	1.73187	0.73146
10.65	1.25101	1.27117	1.29346	1.32503	1.72204	0.67134
10.75	1.2439	1.26701	1.22917	1.29966	1.67463	0.67134
10.85	1.23493	1.27252	1.22547	1.36632	1.89734	0.26052
10.95	1.21955	1.2672	1.21146	1.3494	1.78196	0.3006
11.05	1.21527	1.26898	1.23346	1.43258	1.92954	0.47094
11.15	1.19897	1.27308	1.13125	1.39203	1.89704	0.44088
11.25	1.18702	1.26376	1.0755	1.50951	1.86067	0.09018
11.35	1.16941	1.25462	1.06212	1.52186	1.81416	0.3507
11.45	1.14806	1.25623	0.98554	1.47111	1.78166	0.31062
11.55	1.12312	1.2652	0.96943	1.49192	1.51841	0.26052
11.65	1.10331	1.25789	0.9318	1.45936	1.41257	0.06012
11.75	1.07584	1.23918	0.86938	1.4025	1.50022	0
11.85	1.04521	1.22882	0.86637	1.45366	1.45997	0
11.95	1.02384	1.21405	0.80392	1.50468	1.41078	0
12.05	0.99207	1.17577	0.79101	1.48749	1.35831	0
12.15	0.96174	1.15769	0.77206	1.54804	1.36696	0
12.25	0.92936	1.12247	0.75438	1.53388	1.27453	0
12.35	0.90046	1.11362	0.71951	1.57731	1.29153	0
12.45	0.86674	1.11465	0.69287	1.53025	1.29004	0
12.55	0.83485	1.08918	0.63446	1.46829	1.38216	0
12.65	0.80015	1.07525	0.61591	1.46319	1.35115	0
12.75	0	0	0	0	0	0
12.85	0	0	0	0	0	0
12.95	0	0	0	0	0	0
13.05	0	0	0	0	0	0
13.15	0	0	0	0	0	0
13.25	0	0	0	0	0	0
13.35	0	0	0	0	0	0
13.45	0	0	0	0	0	0
13.55	0	0	0	0	0	0
13.65	0	0	0	0	0	0
13.75	0	0	0	0	0	0
13.85	0	0	0	0	0	0
13.95	0	0	0	0	0	0
14.05	0	0	0	0	0	0
14.15	0	0	0	0	0	0
14.25	0	0	0	0	0	0
14.35	0	0	0	0	0	0
14.45	0	0	0	0	0	0
14.55	0	0	0	0	0	0
14.65	0	0	0	0	0	0
14.75	0	0	0	0	0	0
14.85	0	0	0	0	0	0
14.95	0	0	0	0	0	0
15.05	0	0	0	0	0	0
15.15	0	0	0	0	0	0
15.25	0	0	0	0	0	0
15.35	0	0	0	0	0	0
15.45	0	0	0	0	0	0
15.55	0	0	0	0	0	0
15.65	0	0	0	0	0	0
15.75	0	0	0	0	0	0
15.85	0	0	0	0	0	0
15.95	0	0	0	0	0	0
16.05	0	0	0	0	0	0
16.15	0	0	0	0	0	0
16.25	0	0	0	0	0	0
16.35	0	0	0	0	0	0
16.45	0	0	0	0	0	0
16.55	0	0	0	0	0	0
16.65	0	0	0	0	0	0
16.75	0	0	0	0	0	0
16.85	0	0	0	0	0	0
16.95	0	0	0	0	0	0
17.05	0	0	0	0	0	0
17.15	0	0	0	0	0	0
17.25	0	0	0	0	0	0
17.35	0	0	0	0	0	0
17.45	0	0	0	0	0	0
17.55	0	0	0	0	0	0
17.65	0	0	0	0	0	0
17.75	0	0	0	0	0	0
17.85	0	0	0	0	0	0
17.95	0	0	0	0	0	0
18.05	0	0	0	0	0	0
18.15	0	0	0	0	0	0
18.25	0	0	0	0	0	0
18.35	0	0	0	0	0	0
18.45	0	0	0	0	0	0
18.55	0	0	0	0	0	0
18.65	0	0	0	0	0	0
18.75	0	0	0	0	0	0
18.85	0	0	0	0	0	0
18.95	0	0	0	0	0	0
19.05	0	0	0	0	0	0
19.15	0	0	0	0	0	0
19.25	0	0	0	0	0	0
19.35	0	0	0	0	0	0
19.45	0	0	0	0	0	0
19.55	0	0	0	0	0	0
19.65	0	0	0	0	0	0
19.75	0	0	0	0	0	0
19.85	0	0	0	0	0	0
19.95	0	0	0	0	0	0
20.05	0	0	0	0	0	0

## Sheet: Fig. 1c
z (Å)	All atoms	Sn	In	Cu
0	0	0	0	0
1.5	0.02324	0.01643	0.0068	0
3	0.04081	0.03502	0.00579	0
4.5	0.03717	0.03717	0	0
6	0.03536	0.03419	0.00103	0.000134555
7.5	0.0348	0.02831	0.00454	0.00195
9	0.03502	0.03428	0.000723232	1.68193e-05
10.5	0.03702	0.03444	0.00258	0
12	0.03433	0.03271	0.00162	0
13.5	0.03307	0.03292	0.000147169	0
15	0.04051	0.03646	0.00195	0.0021
16.5	0.03423	0.02932	0.00491	0
18	0.03035	0.01693	0.01342	0
19.5	0.00375	0.00319	0.000559243	0
19.8	0	0	0	0

## Sheet: Fig. 1d
time (ps)	Cu-Cu distance (Å)
0.004	7.5781
0.008	7.57936
0.012	7.58055
0.016	7.58164
0.02	7.58264
0.024	7.58352
0.028	7.58425
0.032	7.58479
0.036	7.58506
0.04	7.58504
0.044	7.58465
0.048	7.58385
0.052	7.58256
0.056	7.58071
0.06	7.5782
0.064	7.5749
0.068	7.57066
0.072	7.56527
0.076	7.55852
0.08	7.55018
0.084	7.54002
0.088	7.52775
0.092	7.5131
0.096	7.49582
0.1	7.47565
0.104	7.45238
0.108	7.42584
0.112	7.39593
0.116	7.36263
0.12	7.32601
0.124	7.28624
0.128	7.24359
0.132	7.19834
0.136	7.15088
0.14	7.10163
0.144	7.05108
0.148	6.99974
0.152	6.9481
0.156	6.89671
0.16	6.84605
0.164	6.79652
0.168	6.74848
0.172	6.70219
0.176	6.65786
0.18	6.61566
0.184	6.57571
0.188	6.53814
0.192	6.50308
0.196	6.47062
0.2	6.44086
0.204	6.41384
0.208	6.38957
0.212	6.36804
0.216	6.34913
0.22	6.33271
0.224	6.31854
0.228	6.30636
0.232	6.29587
0.236	6.28674
0.24	6.27863
0.244	6.27123
0.248	6.26421
0.252	6.25729
0.256	6.25025
0.26	6.24287
0.264	6.23501
0.268	6.22659
0.272	6.21759
0.276	6.20803
0.28	6.19799
0.284	6.18755
0.288	6.17684
0.292	6.166
0.296	6.15514
0.3	6.14438
0.304	6.1338
0.308	6.12344
0.312	6.11334
0.316	6.10352
0.32	6.09401
0.324	6.08483
0.328	6.07601
0.332	6.06758
0.336	6.05965
0.34	6.05232
0.344	6.04574
0.348	6.0401
0.352	6.03558
0.356	6.03245
0.36	6.03101
0.364	6.03152
0.368	6.03428
0.372	6.03953
0.376	6.04751
0.38	6.05838
0.384	6.07222
0.388	6.08901
0.392	6.1086
0.396	6.13074
0.4	6.15507
0.404	6.18117
0.408	6.20859
0.412	6.23682
0.416	6.26537
0.42	6.29378
0.424	6.3216
0.428	6.34845
0.432	6.374
0.436	6.39801
0.44	6.42025
0.444	6.44059
0.448	6.45892
0.452	6.47524
0.456	6.48957
0.46	6.50197
0.464	6.51254
0.468	6.5214
0.472	6.52873
0.476	6.53469
0.48	6.53947
0.484	6.54325
0.488	6.54622
0.492	6.54856
0.496	6.55043
0.5	6.55196
0.504	6.55328
0.508	6.55448
0.512	6.55563
0.516	6.55677
0.52	6.55792
0.524	6.5591
0.528	6.56031
0.532	6.56159
0.536	6.56299
0.54	6.56459
0.544	6.56652
0.548	6.56892
0.552	6.57198
0.556	6.57591
0.56	6.58091
0.564	6.58721
0.568	6.595
0.572	6.60442
0.576	6.61555
0.58	6.62844
0.584	6.64302
0.588	6.65916
0.592	6.67666
0.596	6.69527
0.6	6.71469
0.604	6.7346
0.608	6.75466
0.612	6.77453
0.616	6.79387
0.62	6.81241
0.624	6.82986
0.628	6.84598
0.632	6.86053
0.636	6.87329
0.64	6.88408
0.644	6.89271
0.648	6.89908
0.652	6.90306
0.656	6.90461
0.66	6.90377
0.664	6.90066
0.668	6.89549
0.672	6.88854
0.676	6.88016
0.68	6.87078
0.684	6.86086
0.688	6.85087
0.692	6.84126
0.696	6.83248
0.7	6.82492
0.704	6.81894
0.708	6.81482
0.712	6.81283
0.716	6.81315
0.72	6.81595
0.724	6.82135
0.728	6.82945
0.732	6.84032
0.736	6.854
0.74	6.87051
0.744	6.88984
0.748	6.91193
0.752	6.93668
0.756	6.96394
0.76	6.99354
0.764	7.02527
0.768	7.05887
0.772	7.09409
0.776	7.13065
0.78	7.16825
0.784	7.20662
0.788	7.24544
0.792	7.28443
0.796	7.32328
0.8	7.36171
0.804	7.39947
0.808	7.43628
0.812	7.47191
0.816	7.5061
0.82	7.53865
0.824	7.56939
0.828	7.59814
0.832	7.62476
0.836	7.64917
0.84	7.6713
0.844	7.69113
0.848	7.70866
0.852	7.72395
0.856	7.73707
0.86	7.74813
0.864	7.75726
0.868	7.7646
0.872	7.77031
0.876	7.77452
0.88	7.77738
0.884	7.77899
0.888	7.77947
0.892	7.77888
0.896	7.77728
0.9	7.77471
0.904	7.77116
0.908	7.76667
0.912	7.76122
0.916	7.75485
0.92	7.74759
0.924	7.7395
0.928	7.73065
0.932	7.72113
0.936	7.71107
0.94	7.7006
0.944	7.68989
0.948	7.6791
0.952	7.66837
0.956	7.65788
0.96	7.64778
0.964	7.6382
0.968	7.6293
0.972	7.62117
0.976	7.61394
0.98	7.60771
0.984	7.60261
0.988	7.59871
0.992	7.59611
0.996	7.59488
1	7.5951
1.004	7.59682
1.008	7.6001
1.012	7.60498
1.016	7.61149
1.02	7.61964
1.024	7.62941
1.028	7.64073
1.032	7.6535
1.036	7.66761
1.04	7.68289
1.044	7.69913
1.048	7.71611
1.052	7.73358
1.056	7.75127
1.06	7.76892
1.064	7.78627
1.068	7.80311
1.072	7.81925
1.076	7.83453
1.08	7.84887
1.084	7.86219
1.088	7.87447
1.092	7.8857
1.096	7.8959
1.1	7.90508
1.104	7.91325
1.108	7.92042
1.112	7.92656
1.116	7.93164
1.12	7.93559
1.124	7.93832
1.128	7.93974
1.132	7.93972
1.136	7.93814
1.14	7.93484
1.144	7.9297
1.148	7.92256
1.152	7.91333
1.156	7.90192
1.16	7.88828
1.164	7.87241
1.168	7.85433
1.172	7.83415
1.176	7.81197
1.18	7.78794
1.184	7.76226
1.188	7.73513
1.192	7.70677
1.196	7.67745
1.2	7.64746
1.204	7.61707
1.208	7.58659
1.212	7.55638
1.216	7.52679
1.22	7.49819
1.224	7.47092
1.228	7.44534
1.232	7.42175
1.236	7.40039
1.24	7.38143
1.244	7.36494
1.248	7.3509
1.252	7.33916
1.256	7.3295
1.26	7.32163
1.264	7.31519
1.268	7.30982
1.272	7.30511
1.276	7.30067
1.28	7.2961
1.284	7.29105
1.288	7.2852
1.292	7.27825
1.296	7.27
1.3	7.26026
1.304	7.2489
1.308	7.23587
1.312	7.22117
1.316	7.20487
1.32	7.18706
1.324	7.16794
1.328	7.1477
1.332	7.12656
1.336	7.10477
1.34	7.08252
1.344	7.06004
1.348	7.03752
1.352	7.01513
1.356	6.993
1.36	6.97124
1.364	6.94994
1.368	6.92917
1.372	6.90897
1.376	6.88937
1.38	6.87041
1.384	6.85208
1.388	6.8344
1.392	6.81739
1.396	6.80108
1.4	6.78546
1.404	6.77055
1.408	6.75636
1.412	6.74291
1.416	6.73024
1.42	6.71835
1.424	6.70727
1.428	6.697
1.432	6.68755
1.436	6.67895
1.44	6.6712
1.444	6.66432
1.448	6.65831
1.452	6.65318
1.456	6.64895
1.46	6.6456
1.464	6.64316
1.468	6.64162
1.472	6.641
1.476	6.6413
1.48	6.64252
1.484	6.64467
1.488	6.64777
1.492	6.6518
1.496	6.6568
1.5	6.66276
1.504	6.6697
1.508	6.67762
1.512	6.68652
1.516	6.69639
1.52	6.7072
1.524	6.71893
1.528	6.73154
1.532	6.745
1.536	6.75925
1.54	6.77427
1.544	6.78998
1.548	6.8063
1.552	6.82315
1.556	6.84046
1.56	6.85811
1.564	6.87601
1.568	6.89406
1.572	6.9121
1.576	6.93001
1.58	6.94764
1.584	6.96487
1.588	6.98156
1.592	6.99758
1.596	7.0128
1.6	7.02711
1.604	7.04041
1.608	7.05264
1.612	7.06377
1.616	7.07377
1.62	7.08264
1.624	7.0904
1.628	7.09708
1.632	7.10275
1.636	7.1075
1.64	7.1114
1.644	7.11456
1.648	7.11709
1.652	7.11908
1.656	7.12065
1.66	7.12191
1.664	7.12297
1.668	7.12393
1.672	7.12491
1.676	7.12601
1.68	7.12734
1.684	7.12899
1.688	7.13105
1.692	7.13361
1.696	7.13676
1.7	7.14056
1.704	7.14507
1.708	7.15034
1.712	7.15642
1.716	7.16335
1.72	7.17118
1.724	7.17993
1.728	7.18962
1.732	7.20023
1.736	7.21178
1.74	7.22425
1.744	7.23762
1.748	7.25184
1.752	7.26688
1.756	7.28268
1.76	7.29916
1.764	7.31626
1.768	7.33385
1.772	7.35185
1.776	7.3701
1.78	7.3885
1.784	7.40689
1.788	7.42515
1.792	7.44313
1.796	7.46069
1.8	7.47767
1.804	7.49394
1.808	7.50936
1.812	7.52382
1.816	7.53721
1.82	7.54947
1.824	7.56054
1.828	7.57036
1.832	7.57892
1.836	7.5862
1.84	7.59221
1.844	7.59698
1.848	7.60054
1.852	7.60293
1.856	7.60418
1.86	7.60433
1.864	7.60342
1.868	7.60152
1.872	7.59868
1.876	7.59497
1.88	7.59048
1.884	7.58531
1.888	7.57958
1.892	7.5734
1.896	7.56693
1.9	7.56031
1.904	7.5537
1.908	7.54727
1.912	7.54119
1.916	7.53564
1.92	7.5308
1.924	7.52684
1.928	7.52391
1.932	7.52216
1.936	7.52173
1.94	7.5227
1.944	7.52515
1.948	7.52911
1.952	7.53457
1.956	7.54146
1.96	7.54968
1.964	7.55905
1.968	7.56935
1.972	7.58033
1.976	7.59166
1.98	7.60301
1.984	7.61398
1.988	7.62415
1.992	7.63314
1.996	7.64051
2	7.6459
2.004	7.64897
2.008	7.64945
2.012	7.64713
2.016	7.64191
2.02	7.63376
2.024	7.62275
2.028	7.60902
2.032	7.59278
2.036	7.57431
2.04	7.55389
2.044	7.53183
2.048	7.5084
2.052	7.48388
2.056	7.45854
2.06	7.43263
2.064	7.40636
2.068	7.37993
2.072	7.35348
2.076	7.32714
2.08	7.30105
2.084	7.27529
2.088	7.24998
2.092	7.2252
2.096	7.20103
2.1	7.17754
2.104	7.15478
2.108	7.13283
2.112	7.11177
2.116	7.09166
2.12	7.07258
2.124	7.05458
2.128	7.03773
2.132	7.02207
2.136	7.00763
2.14	6.99446
2.144	6.98258
2.148	6.97203
2.152	6.9628
2.156	6.95492
2.16	6.94838
2.164	6.94317
2.168	6.9393
2.172	6.93672
2.176	6.9354
2.18	6.93529
2.184	6.9363
2.188	6.9383
2.192	6.94118
2.196	6.94476
2.2	6.94885
2.204	6.95325
2.208	6.95771
2.212	6.96199
2.216	6.96584
2.22	6.96902
2.224	6.97129
2.228	6.97244
2.232	6.97233
2.236	6.97084
2.24	6.96787
2.244	6.96342
2.248	6.95751
2.252	6.95022
2.256	6.94169
2.26	6.93209
2.264	6.92162
2.268	6.9105
2.272	6.89898
2.276	6.8873
2.28	6.87569
2.284	6.86441
2.288	6.85365
2.292	6.84359
2.296	6.8344
2.3	6.8262
2.304	6.81908
2.308	6.81312
2.312	6.80838
2.316	6.80485
2.32	6.80252
2.324	6.80136
2.328	6.80131
2.332	6.80232
2.336	6.8043
2.34	6.80716
2.344	6.81081
2.348	6.81513
2.352	6.82001
2.356	6.82533
2.36	6.83096
2.364	6.8368
2.368	6.8427
2.372	6.84852
2.376	6.85413
2.38	6.85939
2.384	6.86416
2.388	6.86828
2.392	6.87164
2.396	6.87412
2.4	6.87562
2.404	6.87606
2.408	6.87537
2.412	6.87352
2.416	6.87046
2.42	6.8662
2.424	6.86073
2.428	6.85407
2.432	6.84627
2.436	6.83739
2.44	6.82749
2.444	6.81667
2.448	6.80501
2.452	6.79261
2.456	6.77959
2.46	6.76607
2.464	6.75217
2.468	6.73802
2.472	6.72373
2.476	6.70941
2.48	6.69517
2.484	6.68114
2.488	6.66743
2.492	6.65416
2.496	6.64145
2.5	6.62943
2.504	6.61818
2.508	6.60782
2.512	6.59842
2.516	6.59004
2.52	6.58273
2.524	6.57651
2.528	6.57139
2.532	6.56732
2.536	6.56426
2.54	6.56209
2.544	6.56072
2.548	6.55999
2.552	6.55976
2.556	6.55985
2.56	6.56008
2.564	6.56027
2.568	6.56024
2.572	6.55982
2.576	6.55886
2.58	6.55722
2.584	6.55483
2.588	6.55157
2.592	6.54737
2.596	6.54216
2.6	6.53588
2.604	6.52846
2.608	6.51982
2.612	6.50991
2.616	6.49865
2.62	6.48599
2.624	6.47185
2.628	6.45619
2.632	6.43897
2.636	6.42021
2.64	6.3999
2.644	6.37812
2.648	6.35496
2.652	6.33056
2.656	6.30509
2.66	6.27879
2.664	6.2519
2.668	6.2247
2.672	6.1975
2.676	6.17061
2.68	6.14435
2.684	6.11907
2.688	6.09509
2.692	6.07276
2.696	6.05244
2.7	6.03445
2.704	6.0191
2.708	6.00665
2.712	5.99731
2.716	5.99121
2.72	5.9884
2.724	5.9888
2.728	5.99226
2.732	5.9985
2.736	6.00715
2.74	6.01775
2.744	6.02979
2.748	6.04268
2.752	6.05586
2.756	6.0687
2.76	6.08062
2.764	6.09103
2.768	6.09939
2.772	6.1052
2.776	6.10805
2.78	6.10763
2.784	6.10374
2.788	6.09637
2.792	6.08562
2.796	6.07176
2.8	6.05519
2.804	6.03642
2.808	6.01604
2.812	5.9947
2.816	5.97308
2.82	5.95183
2.824	5.93162
2.828	5.91308
2.832	5.89683
2.836	5.88338
2.84	5.87319
2.844	5.8666
2.848	5.86388
2.852	5.86515
2.856	5.87042
2.86	5.87956
2.864	5.89235
2.868	5.9085
2.872	5.92762
2.876	5.9493
2.88	5.97311
2.884	5.99861
2.888	6.02538
2.892	6.05299
2.896	6.08105
2.9	6.10924
2.904	6.13724
2.908	6.16478
2.912	6.19163
2.916	6.2176
2.92	6.24254
2.924	6.26635
2.928	6.28893
2.932	6.3102
2.936	6.33009
2.94	6.34854
2.944	6.36548
2.948	6.38086
2.952	6.39459
2.956	6.40661
2.96	6.41682
2.964	6.42513
2.968	6.43145
2.972	6.43568
2.976	6.43776
2.98	6.43764
2.984	6.43532
2.988	6.43082
2.992	6.42425
2.996	6.41578
3	6.40558
3.004	6.39388
3.008	6.38089
3.012	6.36687
3.016	6.35203
3.02	6.33657
3.024	6.32065
3.028	6.30439
3.032	6.28793
3.036	6.27135
3.04	6.25471
3.044	6.23808
3.048	6.22148
3.052	6.20499
3.056	6.18861
3.06	6.17239
3.064	6.15633
3.068	6.14051
3.072	6.12494
3.076	6.10967
3.08	6.09476
3.084	6.08024
3.088	6.0662
3.092	6.05267
3.096	6.03972
3.1	6.02739
3.104	6.01574
3.108	6.00483
3.112	5.99469
3.116	5.98535
3.12	5.97683
3.124	5.96912
3.128	5.9622
3.132	5.95601
3.136	5.95048
3.14	5.9455
3.144	5.94094
3.148	5.93667
3.152	5.93253
3.156	5.92835
3.16	5.92398
3.164	5.91928
3.168	5.91412
3.172	5.90842
3.176	5.90213
3.18	5.89518
3.184	5.8876
3.188	5.87941
3.192	5.8707
3.196	5.86157
3.2	5.85215
3.204	5.84259
3.208	5.83303
3.212	5.82365
3.216	5.81461
3.22	5.80611
3.224	5.79832
3.228	5.79143
3.232	5.78557
3.236	5.78091
3.24	5.77755
3.244	5.77562
3.248	5.77521
3.252	5.77639
3.256	5.77922
3.26	5.78374
3.264	5.78996
3.268	5.79791
3.272	5.80758
3.276	5.81897
3.28	5.83205
3.284	5.84678
3.288	5.86314
3.292	5.88109
3.296	5.90056
3.3	5.92148
3.304	5.94374
3.308	5.96724
3.312	5.99185
3.316	6.01741
3.32	6.04375
3.324	6.07065
3.328	6.09792
3.332	6.12535
3.336	6.1527
3.34	6.17975
3.344	6.2063
3.348	6.23216
3.352	6.25718
3.356	6.2812
3.36	6.30415
3.364	6.32596
3.368	6.34659
3.372	6.36603
3.376	6.38427
3.38	6.40134
3.384	6.41723
3.388	6.43197
3.392	6.44557
3.396	6.45807
3.4	6.46949
3.404	6.47986
3.408	6.48922
3.412	6.4976
3.416	6.50505
3.42	6.51163
3.424	6.51738
3.428	6.52237
3.432	6.52667
3.436	6.53036
3.44	6.5335
3.444	6.53618
3.448	6.53846
3.452	6.54042
3.456	6.54212
3.46	6.54359
3.464	6.54488
3.468	6.54601
3.472	6.547
3.476	6.54784
3.48	6.54853
3.484	6.54904
3.488	6.54933
3.492	6.54936
3.496	6.54907
3.5	6.5484
3.504	6.54727
3.508	6.54564
3.512	6.54343
3.516	6.54059
3.52	6.5371
3.524	6.53293
3.528	6.52808
3.532	6.52259
3.536	6.51649
3.54	6.50986
3.544	6.50279
3.548	6.49536
3.552	6.48767
3.556	6.4798
3.56	6.47186
3.564	6.46393
3.568	6.45608
3.572	6.44837
3.576	6.44081
3.58	6.43343
3.584	6.42624
3.588	6.41921
3.592	6.41232
3.596	6.40549
3.6	6.39863
3.604	6.39169
3.608	6.38457
3.612	6.37718
3.616	6.36944
3.62	6.36127
3.624	6.35259
3.628	6.34335
3.632	6.33354
3.636	6.32316
3.64	6.3123
3.644	6.30104
3.648	6.28955
3.652	6.278
3.656	6.26663
3.66	6.25571
3.664	6.24553
3.668	6.23642
3.672	6.22873
3.676	6.22281
3.68	6.219
3.684	6.21764
3.688	6.21903
3.692	6.2234
3.696	6.23091
3.7	6.24164
3.704	6.25557
3.708	6.27258
3.712	6.29247
3.716	6.31491
3.72	6.33952
3.724	6.36584
3.728	6.39335
3.732	6.42152
3.736	6.44978
3.74	6.47759
3.744	6.50443
3.748	6.52982
3.752	6.55335
3.756	6.57471
3.76	6.59364
3.764	6.61001
3.768	6.62376
3.772	6.63493
3.776	6.64365
3.78	6.65008
3.784	6.65442
3.788	6.6569
3.792	6.65778
3.796	6.65727
3.8	6.65558
3.804	6.6529
3.808	6.64936
3.812	6.64508
3.816	6.64021
3.82	6.63486
3.824	6.62921
3.828	6.62347
3.832	6.61791
3.836	6.61281
3.84	6.60847
3.844	6.60519
3.848	6.60321
3.852	6.60269
3.856	6.60374
3.86	6.60641
3.864	6.61067
3.868	6.61648
3.872	6.62379
3.876	6.6325
3.88	6.64255
3.884	6.65391
3.888	6.66654
3.892	6.6804
3.896	6.69544
3.9	6.7116
3.904	6.7288
3.908	6.7469
3.912	6.76567
3.916	6.78486
3.92	6.8042
3.924	6.82335
3.928	6.84197
3.932	6.8597
3.936	6.87618
3.94	6.89109
3.944	6.90417
3.948	6.9152
3.952	6.92399
3.956	6.93043
3.96	6.9344
3.964	6.93584
3.968	6.9347
3.972	6.93092
3.976	6.9244
3.98	6.91516
3.984	6.90319
3.988	6.88854
3.992	6.87127
3.996	6.85153
4	6.82949
4.004	6.80539
4.008	6.77948
4.012	6.75207
4.016	6.72345
4.02	6.69394
4.024	6.66388
4.028	6.63355
4.032	6.60321
4.036	6.57314
4.04	6.54357
4.044	6.5147
4.048	6.48671
4.052	6.45979
4.056	6.43408
4.06	6.4097
4.064	6.38672
4.068	6.36522
4.072	6.34524
4.076	6.32683
4.08	6.31
4.084	6.29475
4.088	6.28109
4.092	6.26899
4.096	6.25847
4.1	6.24949
4.104	6.24204
4.108	6.2361
4.112	6.23166
4.116	6.22871
4.12	6.22723
4.124	6.22722
4.128	6.2287
4.132	6.23167
4.136	6.23612
4.14	6.24206
4.144	6.24947
4.148	6.25835
4.152	6.26866
4.156	6.28036
4.16	6.29337
4.164	6.3076
4.168	6.32291
4.172	6.33912
4.176	6.35605
4.18	6.37351
4.184	6.39129
4.188	6.40919
4.192	6.42701
4.196	6.44452
4.2	6.46155
4.204	6.47789
4.208	6.49337
4.212	6.50783
4.216	6.52113
4.22	6.53311
4.224	6.54364
4.228	6.55259
4.232	6.55989
4.236	6.56546
4.24	6.56929
4.244	6.57138
4.248	6.57177
4.252	6.57055
4.256	6.56782
4.26	6.56374
4.264	6.55849
4.268	6.55225
4.272	6.54524
4.276	6.53767
4.28	6.52976
4.284	6.5217
4.288	6.5137
4.292	6.50594
4.296	6.49859
4.3	6.49179
4.304	6.48568
4.308	6.48036
4.312	6.47592
4.316	6.47245
4.32	6.47
4.324	6.46862
4.328	6.46832
4.332	6.46908
4.336	6.47089
4.34	6.47367
4.344	6.47738
4.348	6.48192
4.352	6.4872
4.356	6.4931
4.36	6.49949
4.364	6.50622
4.368	6.51315
4.372	6.52017
4.376	6.52717
4.38	6.53406
4.384	6.54077
4.388	6.54725
4.392	6.55352
4.396	6.55958
4.4	6.5655
4.404	6.57134
4.408	6.5772
4.412	6.58319
4.416	6.58943
4.42	6.59604
4.424	6.60313
4.428	6.61076
4.432	6.61905
4.436	6.62801
4.44	6.63767
4.444	6.648
4.448	6.65896
4.452	6.67044
4.456	6.68231
4.46	6.69444
4.464	6.70665
4.468	6.71876
4.472	6.73056
4.476	6.74186
4.48	6.75247
4.484	6.76219
4.488	6.77083
4.492	6.77829
4.496	6.78452
4.5	6.78949
4.504	6.79324
4.508	6.79584
4.512	6.79744
4.516	6.79821
4.52	6.79834
4.524	6.79806
4.528	6.79758
4.532	6.79711
4.536	6.79684
4.54	6.79692
4.544	6.79751
4.548	6.79872
4.552	6.80065
4.556	6.80337
4.56	6.80693
4.564	6.81138
4.568	6.81675
4.572	6.82307
4.576	6.83042
4.58	6.83883
4.584	6.84838
4.588	6.85916
4.592	6.87126
4.596	6.88477
4.6	6.89976
4.604	6.91631
4.608	6.93444
4.612	6.9542
4.616	6.97556
4.62	6.99849
4.624	7.02292
4.628	7.04877
4.632	7.07588
4.636	7.10412
4.64	7.13334
4.644	7.16338
4.648	7.19408
4.652	7.22523
4.656	7.25665
4.66	7.2881
4.664	7.31938
4.668	7.35026
4.672	7.38051
4.676	7.40986
4.68	7.43804
4.684	7.46474
4.688	7.48965
4.692	7.51244
4.696	7.53272
4.7	7.55014
4.704	7.56431
4.708	7.57488
4.712	7.58151
4.716	7.58391
4.72	7.58187
4.724	7.57525
4.728	7.56402
4.732	7.54825
4.736	7.52816
4.74	7.50401
4.744	7.47617
4.748	7.44506
4.752	7.41117
4.756	7.37502
4.76	7.33711
4.764	7.29795
4.768	7.25807
4.772	7.21797
4.776	7.17813
4.78	7.13904
4.784	7.10115
4.788	7.06489
4.792	7.03068
4.796	6.99894
4.8	6.97005
4.804	6.94436
4.808	6.9222
4.812	6.90385
4.816	6.88959
4.82	6.87965
4.824	6.87423
4.828	6.87348
4.832	6.87752
4.836	6.88636
4.84	6.89999
4.844	6.91825
4.848	6.94091
4.852	6.96763
4.856	6.99799
4.86	7.03148
4.864	7.0675
4.868	7.10542
4.872	7.14454
4.876	7.18416
4.88	7.22352
4.884	7.26187
4.888	7.2984
4.892	7.33235
4.896	7.36299
4.9	7.38957
4.904	7.41143
4.908	7.42802
4.912	7.43894
4.916	7.44391
4.92	7.44288
4.924	7.436
4.928	7.42358
4.932	7.40611
4.936	7.38419
4.94	7.35849
4.944	7.32974
4.948	7.29867
4.952	7.26606
4.956	7.23266
4.96	7.19927
4.964	7.1666
4.968	7.13538
4.972	7.10629
4.976	7.07999
4.98	7.05707
4.984	7.03805
4.988	7.02329
4.992	7.01308
4.996	7.00757
5	7.0068
5.004	7.0107
5.008	7.01908
5.012	7.03174
5.016	7.04839
5.02	7.06872
5.024	7.09239
5.028	7.11901
5.032	7.14826
5.036	7.17979
5.04	7.21327
5.044	7.24837
5.048	7.28478
5.052	7.32222
5.056	7.36041
5.06	7.39911
5.064	7.43809
5.068	7.47715
5.072	7.51609
5.076	7.55468
5.08	7.59274
5.084	7.63008
5.088	7.6665
5.092	7.7018
5.096	7.73574
5.1	7.76815
5.104	7.79886
5.108	7.82769
5.112	7.85447
5.116	7.87908
5.12	7.90142
5.124	7.92142
5.128	7.93906
5.132	7.95435
5.136	7.96736
5.14	7.97817
5.144	7.98695
5.148	7.99385
5.152	7.99912
5.156	8.00296
5.16	8.0056
5.164	8.00727
5.168	8.00821
5.172	8.00866
5.176	8.00886
5.18	8.00899
5.184	8.00926
5.188	8.00981
5.192	8.01079
5.196	8.01234
5.2	8.0146
5.204	8.01765
5.208	8.02156
5.212	8.02642
5.216	8.03229
5.22	8.0392
5.224	8.04718
5.228	8.05623
5.232	8.06633
5.236	8.0774
5.24	8.08938
5.244	8.10213
5.248	8.11548
5.252	8.12918
5.256	8.14299
5.26	8.15656
5.264	8.16952
5.268	8.18148
5.272	8.19203
5.276	8.20075
5.28	8.20726
5.284	8.21122
5.288	8.21237
5.292	8.21054
5.296	8.20563
5.3	8.19765
5.304	8.18668
5.308	8.17283
5.312	8.15627
5.316	8.1372
5.32	8.11582
5.324	8.09234
5.328	8.06696
5.332	8.03985
5.336	8.01122
5.34	7.98125
5.344	7.95015
5.348	7.91811
5.352	7.88534
5.356	7.85204
5.36	7.81845
5.364	7.78482
5.368	7.75139
5.372	7.71839
5.376	7.68605
5.38	7.65464
5.384	7.62441
5.388	7.59561
5.392	7.56845
5.396	7.54314
5.4	7.51981
5.404	7.49859
5.408	7.47954
5.412	7.4627
5.416	7.44806
5.42	7.43554
5.424	7.42503
5.428	7.41637
5.432	7.40938
5.436	7.40387
5.44	7.39965
5.444	7.39651
5.448	7.39427
5.452	7.3927
5.456	7.39163
5.46	7.39086
5.464	7.39021
5.468	7.38954
5.472	7.38869
5.476	7.38755
5.48	7.38599
5.484	7.38391
5.488	7.38122
5.492	7.37784
5.496	7.37371
5.5	7.36879
5.504	7.36304
5.508	7.35644
5.512	7.34899
5.516	7.34069
5.52	7.33157
5.524	7.3217
5.528	7.31113
5.532	7.29996
5.536	7.28831
5.54	7.27629
5.544	7.26407
5.548	7.25176
5.552	7.23954
5.556	7.22755
5.56	7.21598
5.564	7.20498
5.568	7.19472
5.572	7.18537
5.576	7.17706
5.58	7.16996
5.584	7.16418
5.588	7.15982
5.592	7.157
5.596	7.15578
5.6	7.15624
5.604	7.15842
5.608	7.16235
5.612	7.16804
5.616	7.1755
5.62	7.18474
5.624	7.19575
5.628	7.20852
5.632	7.22303
5.636	7.23925
5.64	7.25712
5.644	7.27658
5.648	7.29756
5.652	7.31994
5.656	7.34358
5.66	7.36831
5.664	7.39395
5.668	7.42026
5.672	7.44702
5.676	7.47392
5.68	7.5007
5.684	7.52705
5.688	7.5527
5.692	7.57734
5.696	7.6007
5.7	7.62253
5.704	7.64259
5.708	7.66067
5.712	7.67659
5.716	7.6902
5.72	7.70136
5.724	7.70997
5.728	7.71596
5.732	7.7193
5.736	7.71997
5.74	7.71802
5.744	7.71351
5.748	7.70651
5.752	7.69714
5.756	7.68558
5.76	7.67202
5.764	7.6567
5.768	7.6399
5.772	7.6219
5.776	7.60301
5.78	7.58352
5.784	7.56377
5.788	7.54406
5.792	7.5247
5.796	7.50594
5.8	7.48804
5.804	7.47119
5.808	7.45555
5.812	7.44123
5.816	7.42831
5.82	7.41683
5.824	7.40683
5.828	7.3983
5.832	7.3912
5.836	7.3855
5.84	7.38115
5.844	7.37807
5.848	7.37624
5.852	7.37558
5.856	7.37603
5.86	7.37754
5.864	7.38008
5.868	7.38362
5.872	7.38814
5.876	7.39361
5.88	7.40006
5.884	7.40748
5.888	7.41592
5.892	7.42538
5.896	7.43591
5.9	7.44752
5.904	7.46024
5.908	7.4741
5.912	7.48914
5.916	7.50538
5.92	7.52283
5.924	7.5415
5.928	7.56135
5.932	7.58231
5.936	7.60433
5.94	7.62731
5.944	7.65111
5.948	7.67556
5.952	7.70046
5.956	7.72555
5.96	7.75054
5.964	7.77512
5.968	7.7989
5.972	7.82153
5.976	7.84265
5.98	7.86192
5.984	7.87902
5.988	7.89371
5.992	7.90578
5.996	7.91508
6	7.92154
6.004	7.92518
6.008	7.92608
6.012	7.92437
6.016	7.92025
6.02	7.91394
6.024	7.90571
6.028	7.89584
6.032	7.88462
6.036	7.87233
6.04	7.85925
6.044	7.84563
6.048	7.83169
6.052	7.81765
6.056	7.8037
6.06	7.79002
6.064	7.77677
6.068	7.76408
6.072	7.75209
6.076	7.74091
6.08	7.73063
6.084	7.72135
6.088	7.71314
6.092	7.70604
6.096	7.7001
6.1	7.69532
6.104	7.69169
6.108	7.68919
6.112	7.68774
6.116	7.68724
6.12	7.68755
6.124	7.68853
6.128	7.69
6.132	7.69179
6.136	7.69371
6.14	7.69555
6.144	7.69715
6.148	7.69834
6.152	7.69898
6.156	7.69897
6.16	7.69825
6.164	7.69678
6.168	7.69458
6.172	7.69167
6.176	7.68814
6.18	7.68404
6.184	7.67949
6.188	7.67459
6.192	7.66945
6.196	7.66418
6.2	7.65889
6.204	7.65369
6.208	7.64869
6.212	7.64398
6.216	7.63967
6.22	7.63587
6.224	7.63265
6.228	7.63012
6.232	7.62834
6.236	7.6274
6.24	7.62734
6.244	7.62821
6.248	7.63007
6.252	7.63296
6.256	7.63687
6.26	7.64183
6.264	7.64782
6.268	7.65483
6.272	7.66283
6.276	7.67181
6.28	7.68175
6.284	7.69264
6.288	7.70448
6.292	7.71725
6.296	7.73094
6.3	7.7455
6.304	7.76088
6.308	7.77706
6.312	7.79399
6.316	7.81161
6.32	7.82984
6.324	7.8486
6.328	7.86775
6.332	7.88718
6.336	7.90674
6.34	7.92628
6.344	7.94561
6.348	7.96457
6.352	7.98297
6.356	8.00062
6.36	8.01733
6.364	8.03293
6.368	8.04725
6.372	8.06016
6.376	8.07151
6.38	8.0812
6.384	8.08915
6.388	8.09529
6.392	8.0996
6.396	8.10205
6.4	8.10264
6.404	8.10138
6.408	8.09831
6.412	8.09345
6.416	8.08686
6.42	8.07861
6.424	8.06875
6.428	8.0574
6.432	8.04464
6.436	8.0306
6.44	8.01541
6.444	7.99922
6.448	7.98221
6.452	7.96458
6.456	7.94655
6.46	7.9284
6.464	7.91037
6.468	7.89276
6.472	7.87583
6.476	7.85988
6.48	7.84517
6.484	7.83194
6.488	7.82045
6.492	7.81091
6.496	7.80351
6.5	7.79839
6.504	7.79566
6.508	7.79538
6.512	7.79756
6.516	7.80217
6.52	7.80914
6.524	7.81834
6.528	7.82961
6.532	7.84275
6.536	7.85752
6.54	7.87368
6.544	7.89096
6.548	7.9091
6.552	7.92783
6.556	7.94691
6.56	7.96609
6.564	7.98515
6.568	8.0039
6.572	8.02217
6.576	8.0398
6.58	8.05668
6.584	8.0727
6.588	8.08776
6.592	8.1018
6.596	8.11474
6.6	8.12652
6.604	8.13707
6.608	8.14632
6.612	8.15422
6.616	8.16067
6.62	8.16559
6.624	8.16888
6.628	8.17044
6.632	8.17014
6.636	8.16788
6.64	8.16355
6.644	8.15708
6.648	8.14842
6.652	8.13751
6.656	8.12438
6.66	8.10908
6.664	8.09171
6.668	8.07241
6.672	8.05135
6.676	8.02876
6.68	8.00486
6.684	7.97992
6.688	7.95423
6.692	7.92805
6.696	7.90166
6.7	7.87528
6.704	7.84913
6.708	7.8234
6.712	7.79824
6.716	7.77381
6.72	7.75019
6.724	7.72749
6.728	7.70575
6.732	7.68499
6.736	7.66524
6.74	7.6465
6.744	7.62876
6.748	7.61199
6.752	7.59616
6.756	7.58119
6.76	7.56702
6.764	7.55355
6.768	7.54071
6.772	7.52839
6.776	7.51647
6.78	7.50486
6.784	7.49344
6.788	7.48213
6.792	7.47085
6.796	7.45955
6.8	7.44822
6.804	7.43687
6.808	7.42556
6.812	7.41436
6.816	7.4034
6.82	7.39279
6.824	7.38266
6.828	7.37315
6.832	7.36444
6.836	7.35665
6.84	7.34993
6.844	7.34438
6.848	7.34011
6.852	7.33722
6.856	7.33575
6.86	7.33573
6.864	7.33716
6.868	7.34004
6.872	7.34433
6.876	7.35
6.88	7.35698
6.884	7.36514
6.888	7.37438
6.892	7.38454
6.896	7.39548
6.9	7.407
6.904	7.4189
6.908	7.43095
6.912	7.44291
6.916	7.45453
6.92	7.46551
6.924	7.47556
6.928	7.48437
6.932	7.49163
6.936	7.49704
6.94	7.50032
6.944	7.50121
6.948	7.49947
6.952	7.49487
6.956	7.48726
6.96	7.47649
6.964	7.46246
6.968	7.44513
6.972	7.42451
6.976	7.40069
6.98	7.37379
6.984	7.34399
6.988	7.31154
6.992	7.27676
6.996	7.24001
7	7.20168
7.004	7.1622
7.008	7.12205
7.012	7.0817
7.016	7.04162
7.02	7.00227
7.024	6.96408
7.028	6.92746
7.032	6.89278
7.036	6.86033
7.04	6.83035
7.044	6.80301
7.048	6.77841
7.052	6.75657
7.056	6.73745
7.06	6.72092
7.064	6.70685
7.068	6.69506
7.072	6.68533
7.076	6.67744
7.08	6.6711
7.084	6.66607
7.088	6.66207
7.092	6.65883
7.096	6.65612
7.1	6.65368
7.104	6.65132
7.108	6.64883
7.112	6.64605
7.116	6.64284
7.12	6.63907
7.124	6.63463
7.128	6.62948
7.132	6.62356
7.136	6.61687
7.14	6.60943
7.144	6.60127
7.148	6.59246
7.152	6.5831
7.156	6.57329
7.16	6.56317
7.164	6.55291
7.168	6.54265
7.172	6.53259
7.176	6.52287
7.18	6.51367
7.184	6.50516
7.188	6.49753
7.192	6.49093
7.196	6.48551
7.2	6.4814
7.204	6.4787
7.208	6.47751
7.212	6.47787
7.216	6.47982
7.22	6.48337
7.224	6.48849
7.228	6.49515
7.232	6.50329
7.236	6.51284
7.24	6.52371
7.244	6.5358
7.248	6.54901
7.252	6.56321
7.256	6.57827
7.26	6.59406
7.264	6.61045
7.268	6.6273
7.272	6.64449
7.276	6.66192
7.28	6.67947
7.284	6.69706
7.288	6.7146
7.292	6.73201
7.296	6.74922
7.3	6.76614
7.304	6.7827
7.308	6.79881
7.312	6.8144
7.316	6.82936
7.32	6.84362
7.324	6.8571
7.328	6.86971
7.332	6.88137
7.336	6.89201
7.34	6.90156
7.344	6.90997
7.348	6.91721
7.352	6.92327
7.356	6.92822
7.36	6.93213
7.364	6.93513
7.368	6.93742
7.372	6.9392
7.376	6.94071
7.38	6.94218
7.384	6.94387
7.388	6.94603
7.392	6.9489
7.396	6.95268
7.4	6.95758
7.404	6.96374
7.408	6.97129
7.412	6.98033
7.416	6.99092
7.42	7.00309
7.424	7.01687
7.428	7.03227
7.432	7.04925
7.436	7.06777
7.44	7.08775
7.444	7.10907
7.448	7.13159
7.452	7.15513
7.456	7.17948
7.46	7.20441
7.464	7.22967
7.468	7.255
7.472	7.28012
7.476	7.30477
7.48	7.32869
7.484	7.35165
7.488	7.37345
7.492	7.39398
7.496	7.41312
7.5	7.43084
7.504	7.44713
7.508	7.46204
7.512	7.47562
7.516	7.48792
7.52	7.49903
7.524	7.50904
7.528	7.51802
7.532	7.52606
7.536	7.5332
7.54	7.53947
7.544	7.54489
7.548	7.54943
7.552	7.55305
7.556	7.55571
7.56	7.55731
7.564	7.55779
7.568	7.55703
7.572	7.55494
7.576	7.55139
7.58	7.54629
7.584	7.53951
7.588	7.53097
7.592	7.52061
7.596	7.50838
7.6	7.49427
7.604	7.47827
7.608	7.46043
7.612	7.44082
7.616	7.41953
7.62	7.39668
7.624	7.37242
7.628	7.34692
7.632	7.3204
7.636	7.29308
7.64	7.26525
7.644	7.23722
7.648	7.20928
7.652	7.18176
7.656	7.15499
7.66	7.12934
7.664	7.1052
7.668	7.08292
7.672	7.06283
7.676	7.04525
7.68	7.0304
7.684	7.01844
7.688	7.00946
7.692	7.00345
7.696	7.00038
7.7	7.00013
7.704	7.00257
7.708	7.00755
7.712	7.0149
7.716	7.02445
7.72	7.03602
7.724	7.04945
7.728	7.06459
7.732	7.08129
7.736	7.09944
7.74	7.11894
7.744	7.13967
7.748	7.16154
7.752	7.18446
7.756	7.20833
7.76	7.23309
7.764	7.25866
7.768	7.28494
7.772	7.31186
7.776	7.33932
7.78	7.36725
7.784	7.39558
7.788	7.42422
7.792	7.45312
7.796	7.48224
7.8	7.51152
7.804	7.54094
7.808	7.5705
7.812	7.6002
7.816	7.63001
7.82	7.65993
7.824	7.68997
7.828	7.72012
7.832	7.75035
7.836	7.78065
7.84	7.81102
7.844	7.84141
7.848	7.87179
7.852	7.90214
7.856	7.93242
7.86	7.96257
7.864	7.99254
7.868	8.02224
7.872	8.05158
7.876	8.08044
7.88	8.1087
7.884	8.13617
7.888	8.16266
7.892	8.18798
7.896	8.2119
7.9	8.23418
7.904	8.25457
7.908	8.27287
7.912	8.2889
7.916	8.30257
7.92	8.31381
7.924	8.32266
7.928	8.32918
7.932	8.33351
7.936	8.3358
7.94	8.33623
7.944	8.33498
7.948	8.33226
7.952	8.32822
7.956	8.32302
7.96	8.31678
7.964	8.30961
7.968	8.30161
7.972	8.29284
7.976	8.28337
7.98	8.27326
7.984	8.26257
7.988	8.25132
7.992	8.23952
7.996	8.2272
[truncated: 47,981 more rows]

## Sheet: Fig. 1e
time (ps)	Cu1	Cu2
0.004	0.164	1.761
0.008	0.15257	1.74811
0.012	0.13939	1.7336
0.016	0.12448	1.71753
0.02	0.10791	1.69997
0.024	0.08973	1.68101
0.028	0.07001	1.66072
0.032	0.04883	1.63915
0.036	0.02625	1.61638
0.04	0.00231	1.59245
0.044	-0.0229	1.56742
0.048	-0.04935	1.5413
0.052	-0.07699	1.51412
0.056	-0.10575	1.4859
0.06	-0.1356	1.45666
0.064	-0.16645	1.42638
0.068	-0.19823	1.39507
0.072	-0.23087	1.36273
0.076	-0.26427	1.32934
0.08	-0.29832	1.29487
0.084	-0.3329	1.25931
0.088	-0.36785	1.22264
0.092	-0.40302	1.18483
0.096	-0.43821	1.14589
0.1	-0.4732	1.10578
0.104	-0.50778	1.0645
0.108	-0.54168	1.02205
0.112	-0.57461	0.97844
0.116	-0.60627	0.93366
0.12	-0.63628	0.88777
0.124	-0.66426	0.84083
0.128	-0.68982	0.79291
0.132	-0.71257	0.74415
0.136	-0.73215	0.6947
0.14	-0.74829	0.64477
0.144	-0.76085	0.59463
0.148	-0.7698	0.54461
0.152	-0.77526	0.49513
0.156	-0.77748	0.44663
0.16	-0.77681	0.3996
0.164	-0.77366	0.35459
0.168	-0.76846	0.31212
0.172	-0.76165	0.27268
0.176	-0.75364	0.2367
0.18	-0.7448	0.20449
0.184	-0.73547	0.17624
0.188	-0.72594	0.15195
0.192	-0.71646	0.13149
0.196	-0.70723	0.11458
0.2	-0.69842	0.10082
0.204	-0.69019	0.08978
0.208	-0.68265	0.08094
0.212	-0.67591	0.0738
0.216	-0.67003	0.06783
0.22	-0.66506	0.06258
0.224	-0.66103	0.05758
0.228	-0.65796	0.05245
0.232	-0.65583	0.04686
0.236	-0.65464	0.04054
0.24	-0.65436	0.03326
0.244	-0.65495	0.02486
0.248	-0.65637	0.01522
0.252	-0.65855	0.00425
0.256	-0.66144	-0.00808
0.26	-0.66498	-0.02177
0.264	-0.66909	-0.03681
0.268	-0.6737	-0.05317
0.272	-0.67873	-0.07077
0.276	-0.68412	-0.08954
0.28	-0.68978	-0.10939
0.284	-0.69565	-0.13024
0.288	-0.70166	-0.15197
0.292	-0.70775	-0.17449
0.296	-0.71391	-0.19769
0.3	-0.72011	-0.22145
0.304	-0.72633	-0.24566
0.308	-0.7326	-0.27023
0.312	-0.73893	-0.29503
0.316	-0.74535	-0.31997
0.32	-0.7519	-0.34493
0.324	-0.7586	-0.36981
0.328	-0.76549	-0.3945
0.332	-0.77257	-0.41889
0.336	-0.77985	-0.44287
0.34	-0.7873	-0.46632
0.344	-0.7949	-0.48911
0.348	-0.80256	-0.51112
0.352	-0.81022	-0.53222
0.356	-0.81776	-0.55227
0.36	-0.82503	-0.57113
0.364	-0.83187	-0.58868
0.368	-0.83809	-0.60477
0.372	-0.84345	-0.61929
0.376	-0.84772	-0.63213
0.38	-0.85065	-0.64322
0.384	-0.852	-0.65251
0.388	-0.85156	-0.65999
0.392	-0.84919	-0.66568
0.396	-0.84478	-0.66965
0.4	-0.83833	-0.672
0.404	-0.82989	-0.67288
0.408	-0.81957	-0.67242
0.412	-0.80757	-0.67083
0.416	-0.7941	-0.66828
0.42	-0.77941	-0.66498
0.424	-0.76374	-0.66112
0.428	-0.74732	-0.65688
0.432	-0.73036	-0.65245
0.436	-0.71302	-0.64799
0.44	-0.69547	-0.64365
0.444	-0.67783	-0.63957
0.448	-0.66025	-0.63588
0.452	-0.64283	-0.63268
0.456	-0.62565	-0.63008
0.46	-0.60879	-0.62815
0.464	-0.59233	-0.62696
0.468	-0.57634	-0.62659
0.472	-0.56091	-0.62708
0.476	-0.5461	-0.62848
0.48	-0.53197	-0.6308
0.484	-0.51858	-0.63409
0.488	-0.506	-0.63835
0.492	-0.49428	-0.64358
0.496	-0.48353	-0.64979
0.5	-0.4738	-0.65696
0.504	-0.46519	-0.66507
0.508	-0.45779	-0.67409
0.512	-0.45167	-0.68398
0.516	-0.44691	-0.69469
0.52	-0.44361	-0.70615
0.524	-0.44181	-0.71829
0.528	-0.44156	-0.73104
0.532	-0.44288	-0.7443
0.536	-0.44577	-0.758
0.54	-0.45018	-0.77205
0.544	-0.45604	-0.78634
0.548	-0.46325	-0.80078
0.552	-0.47169	-0.81526
0.556	-0.4812	-0.8297
0.56	-0.49166	-0.844
0.564	-0.50287	-0.85807
0.568	-0.51469	-0.87183
0.572	-0.52698	-0.88519
0.576	-0.53963	-0.89807
0.58	-0.55256	-0.91037
0.584	-0.5657	-0.92205
0.588	-0.57902	-0.93302
0.592	-0.59252	-0.94322
0.596	-0.6062	-0.95262
0.6	-0.62007	-0.96118
0.604	-0.63417	-0.96887
0.608	-0.6485	-0.97568
0.612	-0.66308	-0.98161
0.616	-0.67792	-0.98668
0.62	-0.693	-0.99092
0.624	-0.70828	-0.99437
0.628	-0.72374	-0.9971
0.632	-0.73931	-0.99918
0.636	-0.75492	-1.00069
0.64	-0.77049	-1.00172
0.644	-0.78594	-1.00238
0.648	-0.8012	-1.00277
0.652	-0.81617	-1.00301
0.656	-0.83079	-1.00322
0.66	-0.84503	-1.00351
0.664	-0.85884	-1.00402
0.668	-0.87221	-1.00488
0.672	-0.88517	-1.00618
0.676	-0.89775	-1.00804
0.68	-0.91002	-1.01056
0.684	-0.92203	-1.01379
0.688	-0.93386	-1.01781
0.692	-0.9456	-1.02263
0.696	-0.9573	-1.02826
0.7	-0.96902	-1.03469
0.704	-0.98083	-1.04186
0.708	-0.99276	-1.0497
0.712	-1.00485	-1.05815
0.716	-1.01711	-1.06712
0.72	-1.02956	-1.07652
0.724	-1.04221	-1.08627
0.728	-1.05505	-1.09627
0.732	-1.0681	-1.10646
0.736	-1.08136	-1.11676
0.74	-1.09485	-1.12711
0.744	-1.1086	-1.13745
0.748	-1.12263	-1.14773
0.752	-1.13696	-1.15792
0.756	-1.15162	-1.16797
0.76	-1.16664	-1.17787
0.764	-1.18203	-1.1876
0.768	-1.19782	-1.19713
0.772	-1.21399	-1.20646
0.776	-1.23055	-1.21556
0.78	-1.24745	-1.22442
0.784	-1.26463	-1.23305
0.788	-1.28203	-1.24143
0.792	-1.29956	-1.24955
0.796	-1.31711	-1.25741
0.8	-1.33459	-1.26501
0.804	-1.35187	-1.27236
0.808	-1.36884	-1.27945
0.812	-1.38537	-1.28627
0.816	-1.40138	-1.29282
0.82	-1.4168	-1.29912
0.824	-1.43155	-1.30515
0.828	-1.44561	-1.31092
0.832	-1.45897	-1.31645
0.836	-1.47164	-1.32175
0.84	-1.48367	-1.32687
0.844	-1.4951	-1.33183
0.848	-1.506	-1.33669
0.852	-1.51645	-1.34153
0.856	-1.5265	-1.34642
0.86	-1.53621	-1.35147
0.864	-1.54564	-1.35678
0.868	-1.55484	-1.36244
0.872	-1.56386	-1.36858
0.876	-1.57273	-1.37528
0.88	-1.58148	-1.38264
0.884	-1.59014	-1.39073
0.888	-1.59871	-1.39961
0.892	-1.60717	-1.40932
0.896	-1.61549	-1.41987
0.9	-1.62362	-1.43127
0.904	-1.63152	-1.44349
0.908	-1.63912	-1.45649
0.912	-1.64639	-1.47022
0.916	-1.65329	-1.48463
0.92	-1.6598	-1.49964
0.924	-1.66591	-1.51517
0.928	-1.67161	-1.53117
0.932	-1.67692	-1.54754
0.936	-1.68187	-1.56422
0.94	-1.68649	-1.58115
0.944	-1.69083	-1.59826
0.948	-1.69495	-1.61549
0.952	-1.69895	-1.6328
0.956	-1.7029	-1.65014
0.96	-1.70694	-1.66747
0.964	-1.71119	-1.68473
0.968	-1.7158	-1.70189
0.972	-1.72092	-1.7189
0.976	-1.72674	-1.73569
0.98	-1.73342	-1.75218
0.984	-1.74117	-1.76831
0.988	-1.75015	-1.78399
0.992	-1.76056	-1.79913
0.996	-1.77253	-1.81363
1	-1.78619	-1.82739
1.004	-1.80161	-1.84031
1.008	-1.8188	-1.85227
1.012	-1.83773	-1.8632
1.016	-1.85829	-1.87303
1.02	-1.88028	-1.88167
1.024	-1.90346	-1.88909
1.028	-1.92753	-1.89526
1.032	-1.9521	-1.90018
1.036	-1.97673	-1.90387
1.04	-2.00097	-1.90636
1.044	-2.0243	-1.90771
1.048	-2.04619	-1.90799
1.052	-2.06615	-1.9073
1.056	-2.08368	-1.90571
1.06	-2.09836	-1.90334
1.064	-2.10983	-1.90027
1.068	-2.11783	-1.89662
1.072	-2.12223	-1.89247
1.076	-2.12302	-1.8879
1.08	-2.12031	-1.88301
1.084	-2.11437	-1.87786
1.088	-2.10554	-1.87251
1.092	-2.09425	-1.86703
1.096	-2.08095	-1.86145
1.1	-2.06614	-1.85581
1.104	-2.05033	-1.85014
1.108	-2.03399	-1.84445
1.112	-2.01761	-1.83876
1.116	-2.00161	-1.83307
1.12	-1.98641	-1.82738
1.124	-1.97236	-1.82168
1.128	-1.95976	-1.81596
1.132	-1.94887	-1.81021
1.136	-1.93989	-1.8044
1.14	-1.93294	-1.79851
1.144	-1.92813	-1.79252
1.148	-1.92548	-1.78643
1.152	-1.92497	-1.78021
1.156	-1.92654	-1.77387
1.16	-1.93007	-1.76742
1.164	-1.93544	-1.76086
1.168	-1.94247	-1.75423
1.172	-1.95102	-1.74756
1.176	-1.9609	-1.74088
1.18	-1.97194	-1.73425
1.184	-1.98399	-1.72771
1.188	-1.9969	-1.72131
1.192	-2.01053	-1.71512
1.196	-2.02475	-1.70917
1.2	-2.03946	-1.70349
1.204	-2.05454	-1.6981
1.208	-2.06993	-1.69301
1.212	-2.08553	-1.68822
1.216	-2.10129	-1.6837
1.22	-2.11713	-1.67944
1.224	-2.13297	-1.67539
1.228	-2.14874	-1.67151
1.232	-2.16437	-1.66775
1.236	-2.17977	-1.66407
1.24	-2.19486	-1.66041
1.244	-2.20955	-1.65674
1.248	-2.22372	-1.65304
1.252	-2.23729	-1.64928
1.256	-2.25014	-1.64546
1.26	-2.26218	-1.6416
1.264	-2.27328	-1.63771
1.268	-2.28336	-1.63379
1.272	-2.29231	-1.62987
1.276	-2.30006	-1.62597
1.28	-2.30654	-1.6221
1.284	-2.31167	-1.61825
1.288	-2.31543	-1.61442
1.292	-2.31779	-1.61058
1.296	-2.31876	-1.6067
1.3	-2.31839	-1.60274
1.304	-2.31671	-1.59866
1.308	-2.3138	-1.59442
1.312	-2.30976	-1.58998
1.316	-2.30467	-1.58529
1.32	-2.29867	-1.58035
1.324	-2.29185	-1.57515
1.328	-2.28433	-1.56968
1.332	-2.27621	-1.56397
1.336	-2.26759	-1.55802
1.34	-2.25856	-1.55188
1.344	-2.24922	-1.54555
1.348	-2.23962	-1.53907
1.352	-2.22986	-1.53245
1.356	-2.21999	-1.5257
1.36	-2.21007	-1.51881
1.364	-2.20016	-1.5118
1.368	-2.19032	-1.50464
1.372	-2.18059	-1.49732
1.376	-2.17102	-1.4898
1.38	-2.16165	-1.48206
1.384	-2.15252	-1.47405
1.388	-2.14367	-1.46575
1.392	-2.13513	-1.45714
1.396	-2.12694	-1.44817
1.4	-2.11911	-1.43883
1.404	-2.11166	-1.4291
1.408	-2.10461	-1.41897
1.412	-2.09797	-1.40844
1.416	-2.09174	-1.39751
1.42	-2.08593	-1.38619
1.424	-2.08054	-1.37448
1.428	-2.07556	-1.36238
1.432	-2.07098	-1.34993
1.436	-2.0668	-1.33713
1.44	-2.06299	-1.32402
1.444	-2.05956	-1.31062
1.448	-2.05648	-1.29696
1.452	-2.05373	-1.28308
1.456	-2.05131	-1.26899
1.46	-2.04918	-1.25474
1.464	-2.04734	-1.24035
1.468	-2.04575	-1.22586
1.472	-2.04439	-1.21131
1.476	-2.04325	-1.19676
1.48	-2.0423	-1.18224
1.484	-2.0415	-1.16781
1.488	-2.04083	-1.15352
1.492	-2.04026	-1.13944
1.496	-2.03975	-1.12563
1.5	-2.03926	-1.11217
1.504	-2.03874	-1.09912
1.508	-2.03814	-1.08657
1.512	-2.03742	-1.07458
1.516	-2.03651	-1.06322
1.52	-2.03536	-1.05256
1.524	-2.03392	-1.04265
1.528	-2.03213	-1.03355
1.532	-2.02993	-1.02531
1.536	-2.02728	-1.01797
1.54	-2.02413	-1.01157
1.544	-2.02045	-1.0061
1.548	-2.01623	-1.0016
1.552	-2.01144	-0.99804
1.556	-2.00609	-0.99545
1.56	-2.00017	-0.9938
1.564	-1.99371	-0.99308
1.568	-1.98673	-0.99326
1.572	-1.97926	-0.99432
1.576	-1.97134	-0.99623
1.58	-1.96303	-0.99893
1.584	-1.95438	-1.00239
1.588	-1.94544	-1.00656
1.592	-1.93627	-1.01138
1.596	-1.92694	-1.0168
1.6	-1.91751	-1.02276
1.604	-1.90805	-1.0292
1.608	-1.89861	-1.03607
1.612	-1.88924	-1.04331
1.616	-1.88002	-1.05086
1.62	-1.87097	-1.05869
1.624	-1.86215	-1.06675
1.628	-1.85361	-1.07501
1.632	-1.84538	-1.08345
1.636	-1.83749	-1.09204
1.64	-1.82997	-1.10076
1.644	-1.82286	-1.10959
1.648	-1.81617	-1.11852
1.652	-1.80994	-1.12754
1.656	-1.80419	-1.13663
1.66	-1.79893	-1.14578
1.664	-1.79418	-1.15497
1.668	-1.78996	-1.1642
1.672	-1.78629	-1.17345
1.676	-1.78319	-1.18272
1.68	-1.78068	-1.19199
1.684	-1.77878	-1.20124
1.688	-1.77752	-1.21045
1.692	-1.77692	-1.2196
1.696	-1.77701	-1.22866
1.7	-1.77781	-1.23759
1.704	-1.77936	-1.24636
1.708	-1.78168	-1.25491
1.712	-1.7848	-1.26322
1.716	-1.78874	-1.27124
1.72	-1.79353	-1.27893
1.724	-1.79918	-1.28624
1.728	-1.80569	-1.29312
1.732	-1.81306	-1.29953
1.736	-1.82128	-1.30542
1.74	-1.83031	-1.31076
1.744	-1.84011	-1.31549
1.748	-1.85061	-1.31959
1.752	-1.86176	-1.32302
1.756	-1.87345	-1.32575
1.76	-1.8856	-1.32776
1.764	-1.89807	-1.32904
1.768	-1.91076	-1.32959
1.772	-1.92351	-1.32942
1.776	-1.93619	-1.32854
1.78	-1.94862	-1.32698
1.784	-1.96064	-1.32476
1.788	-1.9721	-1.32193
1.792	-1.98282	-1.31854
1.796	-1.99266	-1.31462
1.8	-2.00147	-1.31024
1.804	-2.00913	-1.30545
1.808	-2.01554	-1.30032
1.812	-2.02063	-1.29491
1.816	-2.02434	-1.28929
1.82	-2.02666	-1.28354
1.824	-2.02761	-1.27772
1.828	-2.02722	-1.27191
1.832	-2.02559	-1.26619
1.836	-2.0228	-1.26063
1.84	-2.01897	-1.25533
1.844	-2.01423	-1.25035
1.848	-2.00871	-1.2458
1.852	-2.00257	-1.24174
1.856	-1.99593	-1.23826
1.86	-1.98894	-1.23544
1.864	-1.98173	-1.23336
1.868	-1.97441	-1.23207
1.872	-1.96713	-1.23165
1.876	-1.95997	-1.23211
1.88	-1.95305	-1.23349
1.884	-1.94646	-1.23578
1.888	-1.9403	-1.23897
1.892	-1.93464	-1.24299
1.896	-1.92954	-1.24778
1.9	-1.92508	-1.25323
1.904	-1.92131	-1.25921
1.908	-1.91828	-1.26555
1.912	-1.91603	-1.27209
1.916	-1.9146	-1.27862
1.92	-1.91402	-1.28495
1.924	-1.9143	-1.29085
1.928	-1.91546	-1.29612
1.932	-1.9175	-1.30054
1.936	-1.92041	-1.30395
1.94	-1.92416	-1.30617
1.944	-1.92872	-1.30707
1.948	-1.93405	-1.30656
1.952	-1.94008	-1.30458
1.956	-1.94673	-1.30113
1.96	-1.95389	-1.29621
1.964	-1.96144	-1.28989
1.968	-1.96923	-1.28227
1.972	-1.97707	-1.27347
1.976	-1.98477	-1.26359
1.98	-1.99211	-1.25279
1.984	-1.99884	-1.24121
1.988	-2.00473	-1.22899
1.992	-2.00952	-1.21628
1.996	-2.01298	-1.20321
2	-2.01489	-1.18991
2.004	-2.01507	-1.17649
2.008	-2.0134	-1.16304
2.012	-2.00981	-1.14965
2.016	-2.0043	-1.1364
2.02	-1.99696	-1.12338
2.024	-1.98791	-1.11065
2.028	-1.97736	-1.09827
2.032	-1.96553	-1.0863
2.036	-1.9527	-1.07477
2.04	-1.93915	-1.06373
2.044	-1.92515	-1.0532
2.048	-1.91095	-1.0432
2.052	-1.89679	-1.03375
2.056	-1.88286	-1.02487
2.06	-1.86934	-1.01656
2.064	-1.85634	-1.00884
2.068	-1.84397	-1.0017
2.072	-1.83226	-0.99514
2.076	-1.82125	-0.98917
2.08	-1.81092	-0.98377
2.084	-1.80124	-0.97893
2.088	-1.79214	-0.97463
2.092	-1.78353	-0.97086
2.096	-1.77532	-0.9676
2.1	-1.76739	-0.96481
2.104	-1.75963	-0.96247
2.108	-1.75191	-0.96053
2.112	-1.74411	-0.95896
2.116	-1.73609	-0.95772
2.12	-1.72775	-0.95674
2.124	-1.71895	-0.95598
2.128	-1.70962	-0.95538
2.132	-1.69964	-0.95486
2.136	-1.68895	-0.95437
2.14	-1.67748	-0.95383
2.144	-1.66516	-0.95316
2.148	-1.65197	-0.95231
2.152	-1.63786	-0.95122
2.156	-1.62284	-0.94983
2.16	-1.60689	-0.94809
2.164	-1.59004	-0.94597
2.168	-1.57232	-0.94345
2.172	-1.55378	-0.94052
2.176	-1.53447	-0.93716
2.18	-1.51448	-0.93342
2.184	-1.4939	-0.92931
2.188	-1.47282	-0.92489
2.192	-1.45136	-0.9202
2.196	-1.42966	-0.9153
2.2	-1.40785	-0.91024
2.204	-1.38608	-0.90509
2.208	-1.36451	-0.8999
2.212	-1.34331	-0.89471
2.216	-1.32268	-0.88957
2.22	-1.3028	-0.8845
2.224	-1.28387	-0.87955
2.228	-1.26611	-0.87476
2.232	-1.24975	-0.87016
2.236	-1.23502	-0.86578
2.24	-1.22214	-0.86166
2.244	-1.21134	-0.85785
2.248	-1.20284	-0.85438
2.252	-1.19682	-0.85131
2.256	-1.19341	-0.84869
2.26	-1.19271	-0.84658
2.264	-1.19478	-0.84504
2.268	-1.1996	-0.84412
2.272	-1.20709	-0.84387
2.276	-1.21713	-0.84433
2.28	-1.22955	-0.84552
2.284	-1.24413	-0.84748
2.288	-1.26059	-0.85021
2.292	-1.27867	-0.85372
2.296	-1.29805	-0.85798
2.3	-1.31841	-0.86299
2.304	-1.33945	-0.86868
2.308	-1.36084	-0.87504
2.312	-1.38227	-0.882
2.316	-1.40344	-0.88948
2.32	-1.42411	-0.89742
2.324	-1.44404	-0.90572
2.328	-1.46301	-0.91429
2.332	-1.48085	-0.92304
2.336	-1.49742	-0.93187
2.34	-1.51263	-0.94065
2.344	-1.52641	-0.94927
2.348	-1.53874	-0.95763
2.352	-1.54962	-0.96558
2.356	-1.55911	-0.97302
2.36	-1.56729	-0.97982
2.364	-1.57426	-0.98585
2.368	-1.58015	-0.99101
2.372	-1.58509	-0.99516
2.376	-1.58924	-0.99821
2.38	-1.59276	-1.00006
2.384	-1.59578	-1.00063
2.388	-1.59846	-0.99987
2.392	-1.60091	-0.99775
2.396	-1.60327	-0.99424
2.4	-1.60562	-0.98937
2.404	-1.60805	-0.98315
2.408	-1.61061	-0.97564
2.412	-1.61334	-0.9669
2.416	-1.61625	-0.95702
2.42	-1.61936	-0.94607
2.424	-1.62266	-0.93417
2.428	-1.62612	-0.92141
2.432	-1.62971	-0.90791
2.436	-1.63341	-0.89378
2.44	-1.63718	-0.87911
2.444	-1.64098	-0.86403
2.448	-1.64479	-0.84864
2.452	-1.64858	-0.83306
2.456	-1.65234	-0.81738
2.46	-1.65604	-0.80172
2.464	-1.65966	-0.78615
2.468	-1.6632	-0.77076
2.472	-1.66664	-0.75561
2.476	-1.66998	-0.74076
2.48	-1.67321	-0.72626
2.484	-1.67633	-0.71214
2.488	-1.67932	-0.69844
2.492	-1.68217	-0.68515
2.496	-1.68487	-0.67228
2.5	-1.68739	-0.65985
2.504	-1.68971	-0.64785
2.508	-1.6918	-0.63629
2.512	-1.69363	-0.6252
2.516	-1.69515	-0.6146
2.52	-1.69634	-0.60454
2.524	-1.69715	-0.59508
2.528	-1.69757	-0.5863
2.532	-1.69754	-0.5783
2.536	-1.69706	-0.57121
2.54	-1.69609	-0.56514
2.544	-1.69463	-0.56024
2.548	-1.69266	-0.55667
2.552	-1.69018	-0.55458
2.556	-1.6872	-0.55411
2.56	-1.68374	-0.55541
2.564	-1.67981	-0.55858
2.568	-1.67544	-0.56371
2.572	-1.67067	-0.57086
2.576	-1.66553	-0.58004
2.58	-1.66008	-0.59123
2.584	-1.65436	-0.60432
2.588	-1.64841	-0.61921
2.592	-1.6423	-0.63572
2.596	-1.63608	-0.65363
2.6	-1.62979	-0.67266
2.604	-1.62347	-0.69252
2.608	-1.61719	-0.71288
2.612	-1.61097	-0.73336
2.616	-1.60485	-0.75361
2.62	-1.59884	-0.77324
2.624	-1.59296	-0.79189
2.628	-1.5872	-0.80922
2.632	-1.58154	-0.82493
2.636	-1.57598	-0.83879
2.64	-1.57049	-0.8506
2.644	-1.56505	-0.86022
2.648	-1.55962	-0.86758
2.652	-1.55418	-0.87269
2.656	-1.5487	-0.87558
2.66	-1.54315	-0.87634
2.664	-1.53754	-0.8751
2.668	-1.53185	-0.87199
2.672	-1.5261	-0.86718
2.676	-1.52033	-0.86085
2.68	-1.51458	-0.85316
2.684	-1.50892	-0.84429
2.688	-1.50343	-0.83441
2.692	-1.4982	-0.82368
2.696	-1.49334	-0.81226
2.7	-1.48896	-0.80031
2.704	-1.48519	-0.78796
2.708	-1.48213	-0.77537
2.712	-1.4799	-0.76268
2.716	-1.47857	-0.75001
2.72	-1.47818	-0.73751
2.724	-1.47874	-0.72531
2.728	-1.48022	-0.71355
2.732	-1.48254	-0.70235
2.736	-1.48561	-0.69184
2.74	-1.48927	-0.68212
2.744	-1.49338	-0.67331
2.748	-1.49778	-0.66548
2.752	-1.50228	-0.65873
2.756	-1.50671	-0.65311
2.76	-1.51085	-0.64869
2.764	-1.51451	-0.64549
2.768	-1.51749	-0.64354
2.772	-1.5196	-0.64285
2.776	-1.52065	-0.64342
2.78	-1.5205	-0.64524
2.784	-1.51904	-0.64826
2.788	-1.51619	-0.65246
2.792	-1.51199	-0.65777
2.796	-1.50648	-0.66414
2.8	-1.49978	-0.6715
2.804	-1.49207	-0.67978
2.808	-1.48354	-0.68892
2.812	-1.4744	-0.69881
2.816	-1.46487	-0.7094
2.82	-1.45515	-0.72059
2.824	-1.44543	-0.73228
2.828	-1.43589	-0.74439
2.832	-1.42665	-0.7568
2.836	-1.41785	-0.76939
2.84	-1.40957	-0.78204
2.844	-1.40188	-0.7946
2.848	-1.39485	-0.80694
2.852	-1.38852	-0.8189
2.856	-1.38293	-0.83029
2.86	-1.37811	-0.84094
2.864	-1.37409	-0.85065
2.868	-1.37087	-0.85921
2.872	-1.36846	-0.86645
2.876	-1.36685	-0.87215
2.88	-1.36601	-0.87614
2.884	-1.3659	-0.87824
2.888	-1.36647	-0.8783
2.892	-1.36766	-0.87618
2.896	-1.36938	-0.87179
2.9	-1.37155	-0.86504
2.904	-1.37407	-0.85591
2.908	-1.37683	-0.84439
2.912	-1.37971	-0.83053
2.916	-1.38258	-0.81444
2.92	-1.38531	-0.79623
2.924	-1.38776	-0.77609
2.928	-1.38978	-0.75422
2.932	-1.39124	-0.73088
2.936	-1.392	-0.70635
2.94	-1.39192	-0.68098
2.944	-1.39089	-0.6551
2.948	-1.38881	-0.62911
2.952	-1.3856	-0.60343
2.956	-1.38121	-0.57852
2.96	-1.37563	-0.55483
2.964	-1.36885	-0.53283
2.968	-1.36094	-0.51299
2.972	-1.35196	-0.49576
2.976	-1.34203	-0.48153
2.98	-1.33129	-0.47065
2.984	-1.31989	-0.46334
2.988	-1.30802	-0.45975
2.992	-1.29584	-0.4599
2.996	-1.28354	-0.46366
3	-1.27129	-0.47085
3.004	-1.25926	-0.48117
3.008	-1.2476	-0.49425
3.012	-1.23645	-0.5097
3.016	-1.22593	-0.52709
3.02	-1.21614	-0.54602
3.024	-1.20718	-0.56607
3.028	-1.19909	-0.58688
3.032	-1.1919	-0.60811
3.036	-1.18563	-0.62947
3.04	-1.18027	-0.65072
3.044	-1.17577	-0.67162
3.048	-1.1721	-0.69203
3.052	-1.16918	-0.71179
3.056	-1.16695	-0.7308
3.06	-1.16534	-0.749
3.064	-1.16427	-0.76629
3.068	-1.16367	-0.78263
3.072	-1.16347	-0.79798
3.076	-1.1636	-0.81228
3.08	-1.16402	-0.82549
3.084	-1.16468	-0.83755
3.088	-1.16555	-0.8484
3.092	-1.16661	-0.85799
3.096	-1.16784	-0.86627
3.1	-1.16924	-0.87319
3.104	-1.17081	-0.87873
3.108	-1.17255	-0.88289
3.112	-1.17449	-0.88568
3.116	-1.17664	-0.88715
3.12	-1.17902	-0.88736
3.124	-1.18166	-0.88639
3.128	-1.1846	-0.88435
3.132	-1.18785	-0.88136
3.136	-1.19145	-0.87753
3.14	-1.19542	-0.873
3.144	-1.19979	-0.8679
3.148	-1.20458	-0.86235
3.152	-1.20983	-0.85646
3.156	-1.21555	-0.85035
3.16	-1.22177	-0.84412
3.164	-1.2285	-0.83788
3.168	-1.23576	-0.8317
3.172	-1.24354	-0.82568
3.176	-1.25183	-0.81988
3.18	-1.26061	-0.81437
3.184	-1.26985	-0.8092
3.188	-1.27949	-0.80442
3.192	-1.28948	-0.80007
3.196	-1.29975	-0.79618
3.2	-1.31024	-0.79279
3.204	-1.32083	-0.78993
3.208	-1.33144	-0.78764
3.212	-1.34196	-0.78593
3.216	-1.35228	-0.78483
3.22	-1.36229	-0.78433
3.224	-1.3719	-0.78445
3.228	-1.38099	-0.78517
3.232	-1.38946	-0.78646
3.236	-1.39721	-0.78829
3.24	-1.40414	-0.79059
3.244	-1.41016	-0.79329
3.248	-1.41519	-0.7963
3.252	-1.41916	-0.79951
3.256	-1.42201	-0.80279
3.26	-1.42369	-0.80602
3.264	-1.42419	-0.80905
3.268	-1.4235	-0.81177
3.272	-1.42165	-0.81403
3.276	-1.41868	-0.81571
3.28	-1.41466	-0.81672
3.284	-1.40968	-0.81699
3.288	-1.40387	-0.81645
3.292	-1.39735	-0.8151
3.296	-1.39029	-0.81293
3.3	-1.38284	-0.80996
3.304	-1.3752	-0.80627
3.308	-1.36756	-0.80192
3.312	-1.3601	-0.797
3.316	-1.35303	-0.79159
3.32	-1.34652	-0.78579
3.324	-1.34078	-0.77969
3.328	-1.33595	-0.77338
3.332	-1.3322	-0.76694
3.336	-1.32966	-0.76044
3.34	-1.32845	-0.75395
3.344	-1.32863	-0.74753
3.348	-1.33025	-0.74124
3.352	-1.33333	-0.73514
3.356	-1.33784	-0.72928
3.36	-1.34373	-0.72371
3.364	-1.35093	-0.71848
3.368	-1.35935	-0.71363
3.372	-1.36888	-0.70923
3.376	-1.3794	-0.70529
3.38	-1.3908	-0.70187
3.384	-1.40297	-0.69899
3.388	-1.41578	-0.69668
3.392	-1.42912	-0.69496
3.396	-1.4429	-0.69384
3.4	-1.45702	-0.69332
3.404	-1.4714	-0.69338
3.408	-1.48598	-0.69402
3.412	-1.5007	-0.6952
3.416	-1.51549	-0.69689
3.42	-1.53033	-0.69905
3.424	-1.54515	-0.70164
3.428	-1.55993	-0.70459
3.432	-1.57464	-0.70785
3.436	-1.58924	-0.71136
3.44	-1.60372	-0.71504
3.444	-1.61806	-0.71885
3.448	-1.63224	-0.72273
3.452	-1.64626	-0.72661
3.456	-1.66009	-0.73044
3.46	-1.67375	-0.73417
3.464	-1.68723	-0.73775
3.468	-1.70053	-0.74112
3.472	-1.71364	-0.74425
3.476	-1.72659	-0.7471
3.48	-1.73935	-0.74963
3.484	-1.75194	-0.7518
3.488	-1.76435	-0.75359
3.492	-1.77661	-0.75496
3.496	-1.78871	-0.7559
3.5	-1.80066	-0.75639
3.504	-1.81246	-0.75641
3.508	-1.82412	-0.75597
3.512	-1.83563	-0.75506
3.516	-1.84701	-0.75369
3.52	-1.85826	-0.75187
3.524	-1.8694	-0.74964
3.528	-1.88043	-0.74701
3.532	-1.89138	-0.74403
3.536	-1.90226	-0.74074
3.54	-1.9131	-0.73717
3.544	-1.92392	-0.73339
3.548	-1.93473	-0.72943
3.552	-1.94556	-0.72535
3.556	-1.95642	-0.72119
3.56	-1.96735	-0.717
3.564	-1.97836	-0.71281
3.568	-1.98945	-0.70867
3.572	-2.00065	-0.70462
3.576	-2.01194	-0.7007
3.58	-2.02333	-0.69697
3.584	-2.0348	-0.69346
3.588	-2.04632	-0.69027
3.592	-2.05788	-0.68744
3.596	-2.06943	-0.68508
3.6	-2.08092	-0.68327
3.604	-2.09229	-0.6821
3.608	-2.10348	-0.68167
3.612	-2.11443	-0.68209
3.616	-2.12504	-0.68344
3.62	-2.13522	-0.68581
3.624	-2.14489	-0.68926
3.628	-2.15396	-0.69384
3.632	-2.16232	-0.69957
3.636	-2.16989	-0.70643
3.64	-2.1766	-0.71438
3.644	-2.18235	-0.72334
3.648	-2.18708	-0.73321
3.652	-2.19072	-0.74384
3.656	-2.1932	-0.75505
3.66	-2.19449	-0.76666
3.664	-2.19454	-0.77845
3.668	-2.1933	-0.79021
3.672	-2.19076	-0.8017
3.676	-2.18686	-0.81272
3.68	-2.1816	-0.82302
3.684	-2.17494	-0.83242
3.688	-2.16688	-0.84069
3.692	-2.15739	-0.84768
3.696	-2.14649	-0.85323
3.7	-2.13416	-0.85723
3.704	-2.12042	-0.85959
3.708	-2.1053	-0.86028
3.712	-2.08881	-0.8593
3.716	-2.07102	-0.85666
3.72	-2.05196	-0.85241
3.724	-2.0317	-0.84661
3.728	-2.01029	-0.83934
3.732	-1.98783	-0.83071
3.736	-1.9644	-0.82081
3.74	-1.94007	-0.80976
3.744	-1.91493	-0.79768
3.748	-1.8891	-0.78471
3.752	-1.86267	-0.77101
3.756	-1.83574	-0.75675
3.76	-1.80842	-0.74216
3.764	-1.78084	-0.72745
3.768	-1.75312	-0.71285
3.772	-1.72539	-0.6986
3.776	-1.6978	-0.6849
3.78	-1.67053	-0.67195
3.784	-1.64377	-0.6599
3.788	-1.61773	-0.64886
3.792	-1.59267	-0.63893
3.796	-1.56888	-0.63016
3.8	-1.54669	-0.62258
3.804	-1.52647	-0.61619
3.808	-1.50861	-0.61098
3.812	-1.49352	-0.60695
3.816	-1.48158	-0.60404
3.82	-1.47314	-0.60225
3.824	-1.46848	-0.60152
3.828	-1.46778	-0.60181
3.832	-1.47106	-0.60307
3.836	-1.47821	-0.60524
3.84	-1.489	-0.60826
3.844	-1.50306	-0.61202
3.848	-1.51992	-0.61646
3.852	-1.53909	-0.62147
3.856	-1.56002	-0.62694
3.86	-1.58215	-0.63279
3.864	-1.60493	-0.6389
3.868	-1.62781	-0.64518
3.872	-1.65023	-0.65152
3.876	-1.67165	-0.65784
3.88	-1.69153	-0.66404
3.884	-1.70934	-0.67006
3.888	-1.72459	-0.67583
3.892	-1.7368	-0.68126
3.896	-1.74555	-0.68629
3.9	-1.75055	-0.69083
3.904	-1.75157	-0.69482
3.908	-1.74856	-0.69816
3.912	-1.74157	-0.70076
3.916	-1.73076	-0.70255
3.92	-1.71643	-0.70344
3.924	-1.69892	-0.70335
3.928	-1.67861	-0.70223
3.932	-1.65593	-0.70001
3.936	-1.63132	-0.69669
3.94	-1.60524	-0.69226
3.944	-1.57816	-0.68674
3.948	-1.55052	-0.6802
3.952	-1.52281	-0.6727
3.956	-1.4955	-0.66434
3.96	-1.46906	-0.65524
3.964	-1.44395	-0.64549
3.968	-1.42061	-0.63522
3.972	-1.39946	-0.62456
3.976	-1.38088	-0.61363
3.98	-1.36517	-0.60253
3.984	-1.35258	-0.59139
3.988	-1.34327	-0.58029
3.992	-1.33729	-0.56936
3.996	-1.33463	-0.55871
4	-1.33516	-0.54842
4.004	-1.33871	-0.53862
4.008	-1.34501	-0.52943
4.012	-1.3538	-0.52095
4.016	-1.36476	-0.51329
4.02	-1.37758	-0.50653
4.024	-1.39194	-0.50078
4.028	-1.40754	-0.49611
4.032	-1.42408	-0.49256
4.036	-1.44132	-0.49018
4.04	-1.45899	-0.48897
4.044	-1.47687	-0.48891
4.048	-1.49474	-0.48994
4.052	-1.51241	-0.49199
4.056	-1.52967	-0.49494
4.06	-1.54636	-0.49868
4.064	-1.56227	-0.50304
4.068	-1.57724	-0.50787
4.072	-1.59108	-0.51301
4.076	-1.60363	-0.51827
4.08	-1.61474	-0.52349
4.084	-1.62424	-0.5285
4.088	-1.63204	-0.53315
4.092	-1.63803	-0.53728
4.096	-1.64215	-0.54074
4.1	-1.64438	-0.54341
4.104	-1.64473	-0.54518
4.108	-1.64326	-0.54595
4.112	-1.64003	-0.54563
4.116	-1.63516	-0.54416
4.12	-1.62877	-0.54149
4.124	-1.62102	-0.53759
4.128	-1.61204	-0.53242
4.132	-1.602	-0.52599
4.136	-1.59102	-0.5183
4.14	-1.57927	-0.5094
4.144	-1.56685	-0.49931
4.148	-1.55392	-0.48813
4.152	-1.54058	-0.47594
4.156	-1.52695	-0.46288
4.16	-1.51315	-0.44909
4.164	-1.4993	-0.43477
4.168	-1.48549	-0.42012
4.172	-1.47182	-0.40538
4.176	-1.4584	-0.39079
4.18	-1.44532	-0.37658
4.184	-1.4327	-0.36302
4.188	-1.42059	-0.35035
4.192	-1.40911	-0.33884
4.196	-1.39833	-0.32872
4.2	-1.38834	-0.32022
4.204	-1.3792	-0.31358
4.208	-1.371	-0.30897
4.212	-1.36379	-0.3066
4.216	-1.35766	-0.30661
4.22	-1.35267	-0.30917
4.224	-1.34888	-0.31436
4.228	-1.34636	-0.32226
4.232	-1.34515	-0.33286
4.236	-1.34531	-0.34612
4.24	-1.34688	-0.36192
4.244	-1.34987	-0.38006
4.248	-1.35428	-0.4003
4.252	-1.36011	-0.42236
4.256	-1.36731	-0.44588
4.26	-1.37583	-0.47048
4.264	-1.38557	-0.49579
4.268	-1.39645	-0.5214
4.272	-1.40832	-0.54692
4.276	-1.42103	-0.57199
4.28	-1.43444	-0.59625
4.284	-1.44834	-0.61938
4.288	-1.46255	-0.6411
4.292	-1.47689	-0.66118
4.296	-1.49118	-0.67943
4.3	-1.50521	-0.69571
4.304	-1.51882	-0.70995
4.308	-1.53185	-0.72212
4.312	-1.54413	-0.73224
4.316	-1.55552	-0.74036
4.32	-1.56592	-0.7466
4.324	-1.57522	-0.75109
4.328	-1.58332	-0.754
4.332	-1.59017	-0.75552
4.336	-1.59571	-0.75585
4.34	-1.59992	-0.75521
4.344	-1.60279	-0.75382
4.348	-1.60433	-0.75191
4.352	-1.60458	-0.74969
4.356	-1.60357	-0.7474
4.36	-1.60138	-0.74522
4.364	-1.59808	-0.74338
4.368	-1.59377	-0.74204
4.372	-1.58855	-0.74138
4.376	-1.58256	-0.74155
4.38	-1.57594	-0.74269
4.384	-1.56884	-0.7449
4.388	-1.56142	-0.74829
4.392	-1.55383	-0.7529
4.396	-1.54623	-0.75879
4.4	-1.5388	-0.76598
4.404	-1.53167	-0.77448
4.408	-1.525	-0.78426
4.412	-1.51891	-0.7953
4.416	-1.51351	-0.80754
4.42	-1.5089	-0.82094
4.424	-1.50514	-0.83542
4.428	-1.50227	-0.85091
4.432	-1.50033	-0.86733
4.436	-1.49929	-0.88458
4.44	-1.49916	-0.9026
4.444	-1.49987	-0.92129
4.448	-1.50139	-0.94056
4.452	-1.50365	-0.96029
4.456	-1.50655	-0.98038
4.46	-1.51001	-1.00071
4.464	-1.51393	-1.02113
4.468	-1.51818	-1.04151
4.472	-1.52267	-1.06165
4.476	-1.52726	-1.08135
4.48	-1.53181	-1.10036
4.484	-1.53618	-1.11842
4.488	-1.54024	-1.13521
4.492	-1.54384	-1.15037
4.496	-1.54685	-1.16353
4.5	-1.54914	-1.17431
4.504	-1.55057	-1.18233
4.508	-1.55103	-1.18726
4.512	-1.55041	-1.1888
4.516	-1.54865	-1.18677
4.52	-1.54568	-1.18109
4.524	-1.54146	-1.17178
4.528	-1.536	-1.15903
4.532	-1.52931	-1.1431
4.536	-1.52144	-1.12441
4.54	-1.51247	-1.1034
4.544	-1.50245	-1.08061
4.548	-1.49149	-1.05658
4.552	-1.47968	-1.03189
4.556	-1.46711	-1.00714
4.56	-1.45388	-0.98294
4.564	-1.44009	-0.95988
4.568	-1.42583	-0.93856
4.572	-1.41119	-0.91954
4.576	-1.39626	-0.90332
4.58	-1.38109	-0.89035
4.584	-1.36576	-0.88097
4.588	-1.35034	-0.87538
4.592	-1.33487	-0.87366
4.596	-1.31939	-0.87574
4.6	-1.30392	-0.88141
4.604	-1.2885	-0.89037
4.608	-1.27311	-0.90223
4.612	-1.25776	-0.91655
4.616	-1.24245	-0.93287
4.62	-1.22717	-0.95073
4.624	-1.21194	-0.9697
4.628	-1.19674	-0.98936
4.632	-1.1816	-1.00933
4.636	-1.16652	-1.02928
4.64	-1.15153	-1.04888
4.644	-1.13665	-1.06781
4.648	-1.12194	-1.08581
4.652	-1.10746	-1.1026
4.656	-1.09327	-1.11796
4.66	-1.07942	-1.13164
4.664	-1.06599	-1.14345
4.668	-1.05305	-1.15321
4.672	-1.04068	-1.16077
4.676	-1.02895	-1.16602
4.68	-1.01796	-1.16891
4.684	-1.00776	-1.16941
4.688	-0.99841	-1.16755
4.692	-0.98997	-1.16343
4.696	-0.98245	-1.15715
4.7	-0.97589	-1.14888
4.704	-0.97027	-1.1388
4.708	-0.96558	-1.12712
4.712	-0.9618	-1.11407
4.716	-0.95889	-1.09988
4.72	-0.95679	-1.08478
4.724	-0.95545	-1.06898
4.728	-0.95482	-1.0527
4.732	-0.95484	-1.03612
4.736	-0.95544	-1.01941
4.74	-0.95656	-1.00277
4.744	-0.95815	-0.98632
4.748	-0.96015	-0.97021
4.752	-0.96251	-0.95455
4.756	-0.96515	-0.93945
4.76	-0.968	-0.92499
4.764	-0.971	-0.91126
4.768	-0.97406	-0.89833
4.772	-0.97712	-0.88626
4.776	-0.98009	-0.87509
4.78	-0.9829	-0.86487
4.784	-0.98549	-0.85563
4.788	-0.9878	-0.84738
4.792	-0.9898	-0.84014
4.796	-0.99145	-0.83391
4.8	-0.99275	-0.82871
4.804	-0.99371	-0.82454
4.808	-0.99433	-0.82138
4.812	-0.99463	-0.81924
4.816	-0.99463	-0.81812
4.82	-0.99434	-0.81801
4.824	-0.99376	-0.81894
4.828	-0.9929	-0.8209
4.832	-0.99177	-0.82393
4.836	-0.99037	-0.82804
4.84	-0.98871	-0.83324
4.844	-0.98682	-0.83955
4.848	-0.98475	-0.84698
4.852	-0.98256	-0.85553
4.856	-0.98034	-0.86521
4.86	-0.97822	-0.876
4.864	-0.97632	-0.88789
4.868	-0.97475	-0.90083
4.872	-0.97366	-0.91479
4.876	-0.97316	-0.92971
4.88	-0.97338	-0.94551
4.884	-0.97439	-0.96211
4.888	-0.97625	-0.97941
4.892	-0.97897	-0.99731
4.896	-0.98253	-1.0157
4.9	-0.98689	-1.03446
4.904	-0.99195	-1.05345
4.908	-0.99762	-1.07255
4.912	-1.00377	-1.0916
4.916	-1.01025	-1.11046
4.92	-1.01696	-1.12899
4.924	-1.02375	-1.14702
4.928	-1.0305	-1.16439
4.932	-1.03709	-1.18093
4.936	-1.0434	-1.19648
4.94	-1.0493	-1.21085
4.944	-1.05468	-1.22389
4.948	-1.05941	-1.2354
4.952	-1.06336	-1.2452
4.956	-1.06639	-1.25311
4.96	-1.06833	-1.25894
4.964	-1.06903	-1.26254
4.968	-1.06833	-1.26377
4.972	-1.06606	-1.26254
4.976	-1.06209	-1.25878
4.98	-1.0563	-1.25246
4.984	-1.04861	-1.2436
4.988	-1.03898	-1.23228
4.992	-1.02744	-1.21861
4.996	-1.01407	-1.20274
5	-0.99899	-1.18485
5.004	-0.98237	-1.16513
5.008	-0.96441	-1.14381
5.012	-0.94534	-1.12111
5.016	-0.92537	-1.09727
5.02	-0.90475	-1.07253
5.024	-0.8837	-1.04716
5.028	-0.86244	-1.02141
5.032	-0.84116	-0.99556
5.036	-0.82005	-0.96993
5.04	-0.79928	-0.94484
5.044	-0.77899	-0.92064
5.048	-0.75932	-0.89774
5.052	-0.74039	-0.87654
5.056	-0.72231	-0.85746
5.06	-0.70518	-0.8409
5.064	-0.68908	-0.82729
5.068	-0.67408	-0.81696
5.072	-0.66026	-0.8102
5.076	-0.64767	-0.80718
5.08	-0.63637	-0.80796
5.084	-0.6264	-0.81245
5.088	-0.61779	-0.82046
5.092	-0.61056	-0.83166
5.096	-0.60471	-0.84567
5.1	-0.60023	-0.86203
5.104	-0.59707	-0.88026
5.108	-0.59522	-0.8999
5.112	-0.59459	-0.92046
5.116	-0.59513	-0.94151
5.12	-0.59672	-0.96264
5.124	-0.59928	-0.98347
5.128	-0.60266	-1.00367
5.132	-0.60674	-1.02292
5.136	-0.61136	-1.04097
5.14	-0.61637	-1.05755
5.144	-0.62159	-1.07246
5.148	-0.62685	-1.08552
5.152	-0.63194	-1.09659
5.156	-0.63669	-1.10556
5.16	-0.64088	-1.11236
5.164	-0.64433	-1.11698
5.168	-0.64685	-1.11942
5.172	-0.64827	-1.11975
5.176	-0.64845	-1.11806
5.18	-0.64725	-1.11447
5.184	-0.64462	-1.10913
5.188	-0.64052	-1.1022
5.192	-0.63496	-1.09387
5.196	-0.62801	-1.08431
5.2	-0.6198	-1.07371
5.204	-0.61048	-1.06223
5.208	-0.60026	-1.05003
5.212	-0.58937	-1.03727
5.216	-0.57807	-1.02408
5.22	-0.56664	-1.01062
5.224	-0.55535	-0.99701
5.228	-0.54449	-0.98337
5.232	-0.53434	-0.96982
5.236	-0.52515	-0.95651
5.24	-0.51718	-0.94355
5.244	-0.51061	-0.93109
5.248	-0.50564	-0.91929
5.252	-0.50241	-0.90832
5.256	-0.50101	-0.89836
5.26	-0.50155	-0.8896
5.264	-0.50405	-0.88226
5.268	-0.50853	-0.87652
5.272	-0.51497	-0.8726
5.276	-0.52331	-0.87066
5.28	-0.53348	-0.87086
5.284	-0.54537	-0.87327
5.288	-0.55883	-0.87791
5.292	-0.57373	-0.88472
5.296	-0.58989	-0.89359
5.3	-0.60715	-0.90432
5.304	-0.62534	-0.91666
5.308	-0.64426	-0.93034
5.312	-0.66373	-0.94505
5.316	-0.68355	-0.96047
5.32	-0.70356	-0.9763
5.324	-0.72357	-0.99224
5.328	-0.74342	-1.00805
5.332	-0.76294	-1.02351
5.336	-0.78198	-1.03841
5.34	-0.80042	-1.05262
5.344	-0.81813	-1.06599
5.348	-0.835	-1.07846
5.352	-0.85095	-1.08996
5.356	-0.86588	-1.10048
5.36	-0.87973	-1.11
5.364	-0.89243	-1.11855
5.368	-0.90395	-1.12617
5.372	-0.91424	-1.13291
5.376	-0.92329	-1.13883
5.38	-0.93109	-1.14401
5.384	-0.93762	-1.14853
5.388	-0.94289	-1.15246
5.392	-0.94689	-1.15589
5.396	-0.94964	-1.15888
5.4	-0.95115	-1.16151
5.404	-0.95145	-1.16383
5.408	-0.95057	-1.16587
5.412	-0.94856	-1.16769
5.416	-0.94545	-1.16929
5.42	-0.9413	-1.17069
5.424	-0.93616	-1.17189
5.428	-0.93011	-1.17288
5.432	-0.92321	-1.17365
5.436	-0.91554	-1.1742
5.44	-0.90718	-1.1745
5.444	-0.89821	-1.17455
5.448	-0.88872	-1.17433
5.452	-0.87881	-1.17385
5.456	-0.86858	-1.17308
5.46	-0.85814	-1.17204
5.464	-0.8476	-1.1707
5.468	-0.83704	-1.16908
5.472	-0.8266	-1.16718
5.476	-0.81637	-1.16499
5.48	-0.80644	-1.16251
5.484	-0.79692	-1.15975
5.488	-0.78787	-1.15669
5.492	-0.77937	-1.15334
5.496	-0.77146	-1.14967
5.5	-0.7642	-1.14567
5.504	-0.7576	-1.14131
5.508	-0.75167	-1.13656
5.512	-0.74643	-1.1314
5.516	-0.74185	-1.1258
5.52	-0.7379	-1.11973
5.524	-0.73454	-1.11316
5.528	-0.73171	-1.10608
5.532	-0.72934	-1.09845
5.536	-0.72736	-1.09028
5.54	-0.72567	-1.08157
5.544	-0.7242	-1.07233
5.548	-0.72283	-1.0626
5.552	-0.72147	-1.05242
5.556	-0.72003	-1.04185
5.56	-0.71839	-1.03096
5.564	-0.71647	-1.01982
5.568	-0.71417	-1.00851
5.572	-0.71143	-0.9971
5.576	-0.70815	-0.98567
5.58	-0.70427	-0.97429
5.584	-0.69971	-0.96302
5.588	-0.69442	-0.9519
5.592	-0.68834	-0.94099
5.596	-0.68142	-0.93032
5.6	-0.67361	-0.91991
5.604	-0.66488	-0.90979
5.608	-0.65519	-0.89997
5.612	-0.64453	-0.89045
5.616	-0.63289	-0.88125
5.62	-0.62029	-0.87239
5.624	-0.60673	-0.86388
5.628	-0.59223	-0.85578
5.632	-0.57683	-0.84812
5.636	-0.56057	-0.84095
5.64	-0.54352	-0.83436
5.644	-0.52571	-0.8284
5.648	-0.50723	-0.82316
5.652	-0.48815	-0.81871
5.656	-0.46854	-0.81511
5.66	-0.4485	-0.81244
5.664	-0.42812	-0.81074
5.668	-0.40751	-0.81006
5.672	-0.38678	-0.81043
5.676	-0.36604	-0.81188
5.68	-0.34541	-0.81439
5.684	-0.325	-0.81796
5.688	-0.30494	-0.82255
5.692	-0.28535	-0.8281
5.696	-0.2663	-0.83453
5.7	-0.24792	-0.84175
5.704	-0.23028	-0.84963
5.708	-0.21347	-0.85804
5.712	-0.19756	-0.86687
5.716	-0.18259	-0.87595
5.72	-0.16863	-0.88516
5.724	-0.1557	-0.89435
5.728	-0.14382	-0.90338
5.732	-0.13301	-0.91211
5.736	-0.12329	-0.92042
5.74	-0.11465	-0.92819
5.744	-0.10708	-0.9353
5.748	-0.10058	-0.94163
5.752	-0.09511	-0.94706
5.756	-0.09067	-0.9515
5.76	-0.08721	-0.95487
5.764	-0.08471	-0.95706
5.768	-0.08313	-0.95802
5.772	-0.08241	-0.9577
5.776	-0.08253	-0.95604
5.78	-0.08342	-0.95305
5.784	-0.08507	-0.94874
5.788	-0.08741	-0.94314
5.792	-0.09041	-0.93632
5.796	-0.09404	-0.92834
5.8	-0.09824	-0.91932
5.804	-0.103	-0.90934
5.808	-0.10827	-0.89854
5.812	-0.11404	-0.88702
5.816	-0.12026	-0.87491
5.82	-0.12692	-0.86232
5.824	-0.13398	-0.84935
5.828	-0.14143	-0.83609
5.832	-0.14923	-0.82265
5.836	-0.15736	-0.80909
5.84	-0.16578	-0.79547
5.844	-0.17446	-0.78182
5.848	-0.18338	-0.76818
5.852	-0.1925	-0.75457
5.856	-0.20179	-0.74098
5.86	-0.21121	-0.72741
5.864	-0.22074	-0.71385
5.868	-0.23033	-0.70028
5.872	-0.23994	-0.68667
5.876	-0.24956	-0.673
5.88	-0.25914	-0.65924
5.884	-0.26865	-0.64536
5.888	-0.27806	-0.63135
5.892	-0.28734	-0.61719
5.896	-0.29646	-0.60289
5.9	-0.3054	-0.58843
5.904	-0.31413	-0.57383
5.908	-0.32263	-0.55909
5.912	-0.33087	-0.54423
5.916	-0.33885	-0.52929
5.92	-0.34655	-0.5143
5.924	-0.35398	-0.4993
5.928	-0.36112	-0.48435
5.932	-0.368	-0.4695
5.936	-0.37464	-0.45481
5.94	-0.38107	-0.44038
5.944	-0.38735	-0.42628
5.948	-0.39351	-0.41262
5.952	-0.39961	-0.39952
5.956	-0.40572	-0.38709
5.96	-0.41188	-0.37548
5.964	-0.41815	-0.36482
5.968	-0.42458	-0.35523
5.972	-0.43121	-0.34684
5.976	-0.43806	-0.33979
5.98	-0.44512	-0.33418
5.984	-0.45239	-0.33011
5.988	-0.45983	-0.32766
5.992	-0.4674	-0.32692
5.996	-0.47504	-0.32792
6	-0.48269	-0.3307
6.004	-0.49027	-0.33531
6.008	-0.49771	-0.34175
6.012	-0.50492	-0.35003
6.016	-0.51185	-0.36015
6.02	-0.51842	-0.37211
6.024	-0.52458	-0.38589
6.028	-0.53029	-0.40149
6.032	-0.53551	-0.41886
6.036	-0.54023	-0.43798
6.04	-0.54443	-0.45879
6.044	-0.54811	-0.48124
6.048	-0.55127	-0.50525
6.052	-0.55392	-0.53076
6.056	-0.55607	-0.55767
6.06	-0.55775	-0.58588
6.064	-0.55898	-0.6153
6.068	-0.55979	-0.64581
6.072	-0.56021	-0.6773
6.076	-0.56027	-0.70966
6.08	-0.56001	-0.74277
6.084	-0.55943	-0.7765
6.088	-0.55858	-0.81074
6.092	-0.55748	-0.84534
6.096	-0.55616	-0.88016
6.1	-0.55463	-0.91505
6.104	-0.55293	-0.94984
6.108	-0.55108	-0.98433
6.112	-0.54911	-1.01833
6.116	-0.54703	-1.05161
6.12	-0.54487	-1.08392
6.124	-0.54266	-1.11503
6.128	-0.54044	-1.1447
6.132	-0.53822	-1.17268
6.136	-0.53604	-1.19874
6.14	-0.53394	-1.22265
6.144	-0.53197	-1.24425
6.148	-0.53016	-1.26337
6.152	-0.52855	-1.2799
6.156	-0.52721	-1.2938
6.16	-0.52617	-1.30503
6.164	-0.52549	-1.31365
6.168	-0.52522	-1.31972
6.172	-0.52541	-1.32336
6.176	-0.52609	-1.32474
6.18	-0.52732	-1.32403
6.184	-0.52913	-1.32143
6.188	-0.53154	-1.31715
6.192	-0.53455	-1.31142
6.196	-0.53818	-1.30444
6.2	-0.5424	-1.29642
6.204	-0.54719	-1.28757
6.208	-0.55248	-1.27807
6.212	-0.55822	-1.2681
6.216	-0.56432	-1.25785
6.22	-0.57068	-1.24746
6.224	-0.57721	-1.2371
6.228	-0.58376	-1.22691
6.232	-0.59022	-1.21704
6.236	-0.59642	-1.20763
6.24	-0.60223	-1.1988
6.244	-0.60749	-1.19069
6.248	-0.61206	-1.1834
6.252	-0.6158	-1.17706
6.256	-0.61858	-1.17177
6.26	-0.6203	-1.16763
6.264	-0.62085	-1.16473
6.268	-0.62017	-1.16314
6.272	-0.61823	-1.16291
6.276	-0.615	-1.16406
6.28	-0.6105	-1.1666
6.284	-0.60475	-1.17054
6.288	-0.59783	-1.17583
6.292	-0.58981	-1.18241
6.296	-0.5808	-1.1902
6.3	-0.57091	-1.1991
6.304	-0.56028	-1.20898
6.308	-0.54903	-1.2197
6.312	-0.5373	-1.23108
6.316	-0.52522	-1.24295
6.32	-0.51295	-1.25509
6.324	-0.50058	-1.2673
6.328	-0.48823	-1.27935
6.332	-0.47601	-1.29101
6.336	-0.46401	-1.30206
6.34	-0.45231	-1.31225
6.344	-0.44098	-1.32137
6.348	-0.43008	-1.32919
6.352	-0.41966	-1.33554
6.356	-0.40977	-1.34023
6.36	-0.40042	-1.34313
6.364	-0.39162	-1.34415
6.368	-0.38338	-1.34322
6.372	-0.37569	-1.34032
6.376	-0.36854	-1.33549
6.38	-0.3619	-1.32879
6.384	-0.35575	-1.32033
6.388	-0.35005	-1.31028
6.392	-0.34475	-1.2988
6.396	-0.33982	-1.2861
6.4	-0.33519	-1.27238
6.404	-0.33082	-1.25785
6.408	-0.32663	-1.24273
6.412	-0.32257	-1.22721
6.416	-0.31855	-1.21152
6.42	-0.3145	-1.19584
6.424	-0.31036	-1.18033
6.428	-0.30602	-1.16515
6.432	-0.30143	-1.15042
6.436	-0.29649	-1.13628
6.44	-0.29113	-1.12281
6.444	-0.28528	-1.11011
6.448	-0.27886	-1.09827
6.452	-0.27181	-1.08736
6.456	-0.26408	-1.07743
6.46	-0.25559	-1.06853
6.464	-0.24632	-1.06074
6.468	-0.23624	-1.05407
6.472	-0.22531	-1.04857
6.476	-0.21352	-1.04428
6.48	-0.20088	-1.04123
6.484	-0.18739	-1.03945
6.488	-0.17306	-1.03894
6.492	-0.15795	-1.03974
6.496	-0.14209	-1.04186
6.5	-0.12557	-1.04529
6.504	-0.10846	-1.05004
6.508	-0.09087	-1.05609
6.512	-0.07292	-1.06341
6.516	-0.05473	-1.07197
6.52	-0.03646	-1.0817
6.524	-0.01828	-1.09255
6.528	-0.000389099	-1.10441
6.532	0.01703	-1.1172
6.536	0.03378	-1.13081
6.54	0.04966	-1.14512
6.544	0.06445	-1.16
6.548	0.07797	-1.17534
6.552	0.09003	-1.19101
6.556	0.10047	-1.20691
6.56	0.10915	-1.22293
6.564	0.11593	-1.239
6.568	0.12074	-1.25503
6.572	0.12352	-1.27096
6.576	0.12423	-1.28674
6.58	0.12288	-1.30234
6.584	0.11952	-1.31774
6.588	0.1142	-1.33291
6.592	0.10704	-1.34783
6.596	0.09816	-1.36248
6.6	0.0877	-1.37684
6.604	0.07585	-1.39086
6.608	0.06278	-1.4045
6.612	0.04868	-1.4177
6.616	0.03378	-1.43037
6.62	0.01827	-1.4424
6.624	0.00237	-1.45367
6.628	-0.01372	-1.46406
6.632	-0.02979	-1.47342
6.636	-0.04567	-1.48161
6.64	-0.06116	-1.48847
6.644	-0.07608	-1.49387
6.648	-0.09029	-1.49768
6.652	-0.10363	-1.49979
6.656	-0.116	-1.50013
6.66	-0.12727	-1.49864
6.664	-0.13736	-1.49532
6.668	-0.14618	-1.49018
6.672	-0.15367	-1.48329
6.676	-0.15976	-1.47474
6.68	-0.16441	-1.46463
6.684	-0.16759	-1.45311
6.688	-0.16931	-1.44032
6.692	-0.16956	-1.42642
6.696	-0.16836	-1.4116
6.7	-0.16576	-1.39604
6.704	-0.16182	-1.3799
6.708	-0.1566	-1.36337
6.712	-0.15019	-1.34664
6.716	-0.14269	-1.32987
6.72	-0.1342	-1.31325
6.724	-0.12481	-1.29694
6.728	-0.11466	-1.28111
6.732	-0.10383	-1.26592
6.736	-0.09244	-1.25153
6.74	-0.08059	-1.23811
6.744	-0.06838	-1.2258
6.748	-0.05591	-1.21476
6.752	-0.04326	-1.20515
6.756	-0.03053	-1.19711
6.76	-0.01779	-1.19077
6.764	-0.00512	-1.18624
6.768	0.0074	-1.18366
6.772	0.01973	-1.1831
6.776	0.0318	-1.18465
6.78	0.04355	-1.18833
6.784	0.05493	-1.19416
6.788	0.06589	-1.2021
6.792	0.07639	-1.21207
6.796	0.08638	-1.22397
6.8	0.09583	-1.23766
6.804	0.1047	-1.25295
6.808	0.11297	-1.26966
6.812	0.12062	-1.28757
6.816	0.12763	-1.30647
6.82	0.13398	-1.32615
6.824	0.13968	-1.34638
6.828	0.1447	-1.36691
6.832	0.14906	-1.38754
6.836	0.15276	-1.40803
6.84	0.1558	-1.42818
6.844	0.15821	-1.44775
6.848	0.15999	-1.46654
6.852	0.16117	-1.48434
6.856	0.16178	-1.50093
6.86	0.16184	-1.51613
6.864	0.16138	-1.52975
6.868	0.16044	-1.5416
6.872	0.15907	-1.55155
6.876	0.15732	-1.55946
6.88	0.15526	-1.56524
6.884	0.15294	-1.56882
6.888	0.15044	-1.57017
6.892	0.14785	-1.56929
6.896	0.14527	-1.56622
6.9	0.14279	-1.56102
6.904	0.14052	-1.55379
6.908	0.13857	-1.54463
6.912	0.13703	-1.53366
6.916	0.136	-1.52103
6.92	0.13557	-1.50687
6.924	0.13582	-1.49132
6.928	0.1368	-1.47451
6.932	0.13852	-1.4566
6.936	0.14098	-1.43773
6.94	0.14412	-1.41804
6.944	0.14787	-1.39769
6.948	0.15211	-1.37683
6.952	0.1567	-1.35561
6.956	0.16149	-1.33415
6.96	0.1663	-1.3126
6.964	0.17096	-1.29109
6.968	0.17529	-1.26975
6.972	0.17915	-1.24868
6.976	0.18239	-1.22799
6.98	0.18489	-1.20778
6.984	0.18654	-1.18814
6.988	0.18728	-1.16916
6.992	0.18706	-1.15091
6.996	0.18584	-1.13347
7	0.18362	-1.1169
7.004	0.18042	-1.10129
7.008	0.17624	-1.08667
7.012	0.17113	-1.0731
7.016	0.16514	-1.06063
7.02	0.15831	-1.04929
7.024	0.1507	-1.0391
7.028	0.14238	-1.03009
7.032	0.13341	-1.02226
7.036	0.12386	-1.01562
7.04	0.11381	-1.01013
7.044	0.10331	-1.00575
7.048	0.09246	-1.00244
7.052	0.08132	-1.0001
7.056	0.06995	-0.99865
7.06	0.05844	-0.99797
7.064	0.04684	-0.99796
7.068	0.03521	-0.9985
7.072	0.02361	-0.99944
7.076	0.01206	-1.00066
7.08	0.000593185	-1.00204
7.084	-0.01077	-1.00343
7.088	-0.02202	-1.00473
7.092	-0.03316	-1.00582
7.096	-0.04418	-1.00658
7.1	-0.05506	-1.00695
7.104	-0.0658	-1.00682
7.108	-0.07637	-1.00616
7.112	-0.08676	-1.00491
7.116	-0.09695	-1.00305
7.12	-0.10691	-1.00057
7.124	-0.1166	-0.99747
7.128	-0.12601	-0.99379
7.132	-0.13508	-0.98955
7.136	-0.14379	-0.9848
7.14	-0.15211	-0.97961
7.144	-0.16	-0.97403
7.148	-0.16746	-0.96813
7.152	-0.17446	-0.962
7.156	-0.181	-0.95572
7.16	-0.18711	-0.94935
7.164	-0.1928	-0.943
7.168	-0.1981	-0.93673
7.172	-0.20305	-0.93063
7.176	-0.20769	-0.92479
7.18	-0.21208	-0.91927
7.184	-0.21628	-0.91416
7.188	-0.22035	-0.90952
7.192	-0.22437	-0.90542
7.196	-0.22841	-0.90195
7.2	-0.23257	-0.89915
7.204	-0.23693	-0.8971
7.208	-0.24158	-0.89585
7.212	-0.24664	-0.89547
7.216	-0.25222	-0.896
7.22	-0.25843	-0.89748
7.224	-0.26538	-0.89997
7.228	-0.27321	-0.90348
7.232	-0.28203	-0.90804
7.236	-0.29194	-0.91367
7.24	-0.30304	-0.92035
7.244	-0.31541	-0.92808
7.248	-0.3291	-0.93681
7.252	-0.34416	-0.94649
7.256	-0.36059	-0.95706
7.26	-0.37838	-0.96844
7.264	-0.39747	-0.98057
7.268	-0.41782	-0.99334
7.272	-0.43931	-1.00666
7.276	-0.46185	-1.02044
7.28	-0.48529	-1.03456
7.284	-0.50949	-1.04891
7.288	-0.53429	-1.06339
7.292	-0.55951	-1.0779
7.296	-0.58495	-1.09232
7.3	-0.61041	-1.10657
7.304	-0.63568	-1.12055
7.308	-0.66055	-1.13418
7.312	-0.68476	-1.14737
7.316	-0.70807	-1.16004
7.32	-0.73023	-1.17213
7.324	-0.75098	-1.1836
7.328	-0.77005	-1.19441
7.332	-0.78715	-1.20454
7.336	-0.80203	-1.21399
7.34	-0.81444	-1.22275
7.344	-0.82413	-1.23086
7.348	-0.83091	-1.23835
7.352	-0.83458	-1.24524
7.356	-0.835	-1.25161
7.36	-0.8321	-1.2575
7.364	-0.82581	-1.263
7.368	-0.81615	-1.26819
7.372	-0.80319	-1.27315
7.376	-0.78704	-1.27797
7.38	-0.76783	-1.28272
7.384	-0.74577	-1.28749
7.388	-0.72107	-1.29236
7.392	-0.69399	-1.29737
7.396	-0.6648	-1.3026
7.4	-0.63379	-1.30809
7.404	-0.60126	-1.31388
7.408	-0.56754	-1.31998
7.412	-0.53292	-1.32643
7.416	-0.49773	-1.3332
7.42	-0.46224	-1.34028
7.424	-0.42675	-1.34765
7.428	-0.39152	-1.35529
7.432	-0.35682	-1.36313
7.436	-0.32286	-1.37115
7.44	-0.28988	-1.37927
7.444	-0.25807	-1.38745
7.448	-0.22763	-1.39561
7.452	-0.19872	-1.40368
7.456	-0.17152	-1.4116
7.46	-0.14619	-1.41927
7.464	-0.12288	-1.42663
7.468	-0.10171	-1.43359
7.472	-0.08282	-1.44007
7.476	-0.0663	-1.446
7.48	-0.05222	-1.45131
7.484	-0.04064	-1.45592
7.488	-0.03156	-1.45979
7.492	-0.02496	-1.46288
7.496	-0.02077	-1.46513
7.5	-0.01887	-1.46654
7.504	-0.01913	-1.46709
7.508	-0.02137	-1.4668
7.512	-0.02541	-1.46567
7.516	-0.03103	-1.46374
7.52	-0.03803	-1.46104
7.524	-0.04621	-1.45762
7.528	-0.05536	-1.45353
7.532	-0.06528	-1.44883
7.536	-0.07582	-1.4436
7.54	-0.0868	-1.4379
7.544	-0.09808	-1.43182
7.548	-0.10955	-1.42545
7.552	-0.12111	-1.41885
7.556	-0.13265	-1.41213
7.56	-0.14414	-1.40534
7.564	-0.1555	-1.39857
7.568	-0.16671	-1.39188
7.572	-0.17776	-1.38533
7.576	-0.18866	-1.37896
7.58	-0.19942	-1.37283
7.584	-0.21009	-1.36697
7.588	-0.22071	-1.36142
7.592	-0.23132	-1.35622
7.596	-0.24198	-1.35138
7.6	-0.25272	-1.34695
7.604	-0.26357	-1.34295
7.608	-0.27457	-1.33941
7.612	-0.28572	-1.33639
7.616	-0.29705	-1.33392
7.62	-0.30853	-1.33205
7.624	-0.32016	-1.33084
7.628	-0.33188	-1.33037
7.632	-0.34366	-1.33067
7.636	-0.3554	-1.33182
7.64	-0.36701	-1.33386
7.644	-0.37838	-1.33684
7.648	-0.38934	-1.34081
7.652	-0.39975	-1.34577
7.656	-0.40943	-1.35175
7.66	-0.41816	-1.35872
7.664	-0.42577	-1.36666
7.668	-0.43205	-1.37551
7.672	-0.43685	-1.38519
7.676	-0.44002	-1.39561
7.68	-0.44149	-1.40664
7.684	-0.44123	-1.41815
7.688	-0.43927	-1.43
7.692	-0.43572	-1.44202
7.696	-0.43071	-1.45404
7.7	-0.42443	-1.4659
7.704	-0.41705	-1.47744
7.708	-0.40878	-1.48849
7.712	-0.39978	-1.49887
7.716	-0.39025	-1.50847
7.72	-0.38031	-1.51713
7.724	-0.37011	-1.52474
7.728	-0.35974	-1.5312
7.732	-0.3493	-1.53641
7.736	-0.33886	-1.54032
7.74	-0.32849	-1.5429
7.744	-0.31824	-1.54414
7.748	-0.30815	-1.54407
7.752	-0.29825	-1.54273
7.756	-0.28858	-1.54016
7.76	-0.27918	-1.53647
7.764	-0.27007	-1.53175
7.768	-0.26131	-1.5261
7.772	-0.25292	-1.51967
7.776	-0.24495	-1.51258
7.78	-0.23744	-1.50496
7.784	-0.23044	-1.49694
7.788	-0.22398	-1.48865
7.792	-0.21809	-1.48019
7.796	-0.21279	-1.47168
7.8	-0.20811	-1.4632
7.804	-0.20404	-1.45482
7.808	-0.20061	-1.44662
7.812	-0.19781	-1.43866
7.816	-0.19563	-1.43097
7.82	-0.19407	-1.42361
7.824	-0.19309	-1.41662
7.828	-0.19268	-1.41003
7.832	-0.19279	-1.40386
7.836	-0.19338	-1.39814
7.84	-0.19439	-1.39288
7.844	-0.19574	-1.38808
7.848	-0.19737	-1.38375
7.852	-0.19919	-1.3799
7.856	-0.2011	-1.37652
7.86	-0.203	-1.3736
7.864	-0.20477	-1.37111
7.868	-0.20629	-1.36904
7.872	-0.20745	-1.36734
7.876	-0.20812	-1.36594
7.88	-0.20818	-1.36477
7.884	-0.2075	-1.36374
7.888	-0.20596	-1.36274
7.892	-0.20345	-1.36162
7.896	-0.19988	-1.36026
7.9	-0.19515	-1.3585
7.904	-0.18921	-1.35621
7.908	-0.18203	-1.35324
7.912	-0.17359	-1.34949
7.916	-0.16392	-1.34489
7.92	-0.15309	-1.3394
7.924	-0.14119	-1.33305
7.928	-0.12836	-1.3259
7.932	-0.11475	-1.31804
7.936	-0.10053	-1.30962
7.94	-0.08589	-1.30078
7.944	-0.07103	-1.29167
7.948	-0.05614	-1.28246
7.952	-0.04144	-1.27331
7.956	-0.02711	-1.26436
7.96	-0.01338	-1.25577
7.964	-0.000402451	-1.24766
7.968	0.01165	-1.24017
7.972	0.02262	-1.23342
7.976	0.03238	-1.22753
7.98	0.04084	-1.22261
7.984	0.04789	-1.21878
7.988	0.05347	-1.21613
7.992	0.05754	-1.21475
7.996	0.06008	-1.21469
[truncated: 47,981 more rows]
