# Supplementary material for: Molten Sn solvent expands liquid metal catalysis
Source: Nat Commun. 2025 Jan 21;16:907. doi: 10.1038/s41467-025-56222-0 (PMC11751482; doi:10.1038/s41467-025-56222-0)
Supplement: Supplementary file 5 — Source Data [file 41467_2025_56222_MOESM5_ESM.zip › Source Data/SD_Fig.2_c, d and e/SD_Figure 2.xlsx]

## Sheet: Fig. 2c
	H2 generation (×10-7)	error	surface area
1	0.36	0.06	3.8
2	6	0.2	1360

## Sheet: Fig. 2d
	H2 production (×10-7)	error	selectivity	error
1	0.8	0.2	89	2
2	1.4	0.3	96.45	1.55
3	6	0.2	98	0.5
4	5.8	0.6	98.35	0.85

## Sheet: Fig. 2e
	Cu ion	error	Sn ion	error	In ion	error
1	0.39046	0.16	124.828	10.1717	19.9446	4.4
2	0.58834	0.178	128.548	14.5484	43.6	13
3	0.63343	0.213	131.329	7.32949	22.6	12.5
4	0.47545	0.1	151.087	8.08709	43.6	13.8
5	0.48394	0.311	140	10	27.1	11.1
