# Supplementary material for: Molten Sn solvent expands liquid metal catalysis
Source: Nat Commun. 2025 Jan 21;16:907. doi: 10.1038/s41467-025-56222-0 (PMC11751482; doi:10.1038/s41467-025-56222-0)
Supplement: Supplementary file 5 — Source Data [file 41467_2025_56222_MOESM5_ESM.zip › Source Data/SD_Fig.3_b/SD_Figure 3.xlsx]

## Sheet: Fig. 3b
	SnInCu	SnIn	SnCu	Sn
Reactants	0	0	0	0
H2 tranfer	0.06	0.56	0.86	1.62
H2 formation	-0.54	0.22	0.26	1.18
