# Supplementary material for: Molten Sn solvent expands liquid metal catalysis
Source: Nat Commun. 2025 Jan 21;16:907. doi: 10.1038/s41467-025-56222-0 (PMC11751482; doi:10.1038/s41467-025-56222-0)
Supplement: Supplementary file 5 — Source Data [file 41467_2025_56222_MOESM5_ESM.zip › Source Data/SD_Fig.4_b, c and d/SD_Figure 4.xlsx]

## Sheet: Fig. 4b
	efficiency (×10-6)	error	selectivity	error
1	0.8	0.1	70.35	3.35
2	1.9	0.2	84.1	4.1
3	6	0.4	93	1.15
4	6.2	0.2	92.8	2.8

## Sheet: Fig. 4c
time	efficiency (×10-6)	error
1	6	0.2
10	5.8	0.3
24	6.2	0.1
32	5.7	0.4
48	6.1	0.2

## Sheet: Fig. 4d
loading materials	efficiency (×10-5)	error
0.2	0.6	0.04
0.4	1.1	0.08
0.6	1.9	0.1
0.8	2.3	0.06
5	12	0.6
